# Supplementary material for: Molecular foundations of chilling-tolerance of modern maize
Source: BMC Genomics. 2016 Feb 20;17:125. doi: 10.1186/s12864-016-2453-4 (PMC4761173; doi:10.1186/s12864-016-2453-4)
Supplement: Additional file 22: — Possible functions and cellular localization of products of genes specific to S68911 inbred line. (XLSX 86 kb) [file 12864_2016_2453_MOESM22_ESM.xlsx]

## Sheet: Arkusz2
probe ID	diff_c68_k68	function	cell component	gene	Unigene annotation	Interpro domains
MZ00000418	1.2241
MZ00000441	1.5345	secondary met		GRMZM2G112728		IPR001356	IPR002913	IPR009057	IPR013978
MZ00000472	1.6221			BT033580		IPR003832
MZ00000476	-1.6886	transport	plastid	GRMZM2G469469		IPR000626	IPR003103	IPR019955
MZ00000487	-1.2638			GRMZM5G887562
MZ00000518	1.1346			GRMZM2G148831		IPR011989	IPR016024
MZ00000621	1.8404		nucleus	GRMZM2G402538		IPR002728	IPR016435
MZ00000741	0.8199	cell cycle/development	nucleus	GRMZM2G329655		IPR007145
MZ00000779	1.2496			EU943442
MZ00000811	1.1634		mitoch	GRMZM2G163396		IPR002912
MZ00000838	0.6905	cell cycle/development	nucleus	GRMZM2G064390	transcription initiation factor TFIIE alpha subunit A. thaliana 66.4 125 NP_563681.1	IPR011989	IPR016024	IPR021133	IPR024395
MZ00000888	1.3252			GRMZM2G174560		IPR001611	IPR013210
MZ00001034	-1.4616			GRMZM2G018631
MZ00001287	1.0179	protein	nucleus	GRMZM2G086577	protein kinase-like protein A. thaliana 63.4 388 NP_179479.1	IPR002885	IPR011990
MZ00001320	1.0614			GRMZM2G103273
MZ00001377	-1.1438			GRMZM2G050917		IPR000719	IPR008271	IPR011009	IPR017441
MZ00001383	1.9675
MZ00001408	-0.9251			GRMZM2G171324
MZ00001414	-1.1175			GRMZM2G048819		IPR000626	IPR003103	IPR019955
MZ00001437	1.3707		nucleus	GRMZM2G147727	nuclear ribonuclease Z A. thaliana 67.5 276 NP_177608.2	IPR004314	IPR025521
MZ00001512	2.4847	redox	ER	GRMZM2G123037	cytochrome P450. family 86. subfamily C. polypeptide 1 A. thaliana 53.6 515 NP_173862.1	IPR007087	IPR015880
MZ00001552	-1.858
MZ00001554	-1.3833			EU968724
MZ00001599	1.2153
MZ00001606	1.8392
MZ00001626	-1.0907			GRMZM2G327051
MZ00001716	-1.847
MZ00001795	1.9308		mitoch	GRMZM2G020864
MZ00001851	1.9215
MZ00001873	1.2381			AC211159.3_FG002		IPR002121	IPR002562	IPR010997	IPR012337
MZ00001899	-0.9652	cell cycle/development	nucleus	GRMZM2G034876		IPR002495
MZ00003437	1.3017
MZ00003458	1.6832			GRMZM2G174145		IPR016140
MZ00003462	-2.4516
MZ00003505	1.4021			EU963882
MZ00003537	1.1561			GRMZM2G464976
MZ00003580	1.837		mitoch	GRMZM2G154743		IPR001461	IPR021109
MZ00003582	-1.3035		nucleus	GRMZM2G462623
MZ00003603	1.4989	growth reg	nucleus	GRMZM2G028151		IPR003386
MZ00003626	-1.1422			GRMZM2G359397		IPR001461	IPR021109
MZ00003642	1.4198			GRMZM2G056773
MZ00003657	1.2154
MZ00003716	1.4965		membrane	GRMZM2G113775		IPR016140
MZ00003778	0.7271	lipids		GRMZM2G031354		IPR000719	IPR001245	IPR002290	IPR008271
MZ00003794	1.8061			GRMZM2G388608		IPR000347
MZ00003835	2.3937	lipids		GRMZM2G320373		IPR004648	IPR004813
MZ00003858	-1.1196			GRMZM5G844703		IPR000308	IPR023409	IPR023410
MZ00003880	0.9301
MZ00003908	0.9691		nucleus	GRMZM2G411032		IPR000103	IPR013027	IPR020946
MZ00003922	-1.2565			GRMZM2G153178		IPR000582	IPR014352	IPR022408
MZ00003926	-1.2246			BT061319		IPR004864
MZ00003935	-1.0815	protein		GRMZM2G438895		IPR001208	IPR003593	IPR004039	IPR008047
MZ00003990	-1.3547	redox		GRMZM2G143669		IPR001830	IPR003337	IPR006379	IPR023214
MZ00004025	1.6601			GRMZM2G093104
MZ00004069	1.6622			GRMZM2G459841
MZ00004091	1.9596			GRMZM2G085974
MZ00004148	1.623
MZ00004193	1.0336	cell cycle/development	nucleus	GRMZM2G137046		IPR002933	IPR011650	IPR017439
MZ00004195	1.733	transport	membrane	GRMZM2G042933		IPR001763
MZ00004270	1.7893	cell wall mod	cell wall	GRMZM2G164467
MZ00004348	-1.0759	lipids		GRMZM2G398807		IPR006775	IPR008928	IPR012341	IPR024462
MZ00004417	-1.9269
MZ00004433	-0.9895		nucleus	AC217050.4_FG001		IPR010471
MZ00004460	1.245		plastid	GRMZM2G442804
MZ00004527	-1.5611			GRMZM2G060138
MZ00004628	1.4494	lipids		GRMZM2G033820		IPR000425	IPR022357	IPR023271
MZ00004640	1.8849			EU959691		IPR001362	IPR008985	IPR013148	IPR013189
MZ00004708	1.4107	growth reg	nucleus	GRMZM2G005284		IPR016140
MZ00004759	-0.9943			gi|228527778|gb|EZ106772.1|		IPR000994	IPR001714	IPR002467	IPR002893
MZ00004822	1.0608
MZ00004869	1.3138		nucleus	GRMZM2G150841		IPR001656	IPR011760	IPR017091	IPR020103
MZ00004879	-1.0213			GRMZM2G094662
MZ00004886	1.0721
MZ00004903	0.902			GRMZM2G344634
MZ00005018	0.9588			BT039018
MZ00005118	1.8373
MZ00005134	1.2949	secondary met		GRMZM2G165390		IPR007015	IPR016024
MZ00005185	1.9702			GRMZM2G144024		IPR025846	IPR026057
MZ00005235	-1.1062
MZ00005273	-1.4695			GRMZM2G537524
MZ00005275	2.1832	stress		GRMZM2G449094
MZ00005346	-1.1096
MZ00005365	1.6924			GRMZM2G172065
MZ00005368	-1.666
MZ00005377	-1.6856			GRMZM2G379838
MZ00005472	1.5609	carbohydrate		GRMZM2G180283		IPR000070	IPR006501	IPR011050	IPR012334
MZ00005493	-1.5337	stress	cell wall	GRMZM2G051949	phosphorylase family protein A. thaliana 45.1 200 NP_194166.2	IPR001965	IPR011011	IPR013083	IPR019786
MZ00005494	-1.5386	transport	membrane	GRMZM2G179294		IPR000764	IPR006083	IPR023577	IPR027417
MZ00005517	-1.3426		mitoch	GRMZM2G019926	methylcrotonoyl-CoA carboxylase subunit alpha A. thaliana 74.0 696 NP_849583.1	IPR001810	IPR006566
MZ00005522	-1.1599
MZ00005530	0.9408	lipids		GRMZM2G179792		IPR004877	IPR005018	IPR006593	IPR017214
MZ00005540	-1.4001			GRMZM2G372058		IPR004142	IPR015511
MZ00005561	1.3414			GRMZM2G065094		IPR002213
MZ00005563	-1.5096
MZ00005581	-2.0261	cell wall mod	cell wall	GRMZM2G329181		IPR002083	IPR008974
MZ00005594	-1.8002	cell cycle/development	nucleus	GRMZM2G040762	endoribonuclease Dicer A. thaliana 77.6 571 NP_171612.1	IPR012419
MZ00005625	-1.4004
MZ00005946	1.4523	carbohydrate	membrane	GRMZM2G070375		IPR000823	IPR002016	IPR010255	IPR019793
MZ00005956	-1.2258	secondary met		GRMZM2G070218		IPR005123	IPR027450
MZ00005963	1.1285
MZ00005984	1.9056
MZ00006848	-1.1121	signal transduction		GRMZM2G156824		IPR001471	IPR016177
MZ00006905	1.2302		nucleus	GRMZM2G054765		IPR004838	IPR004839	IPR015421	IPR015422
MZ00006921	-1.7184
MZ00007024	1.1796			GRMZM2G343442		IPR016140
MZ00007078	-2.1226
MZ00007148	1.3756			BT017117		IPR001810	IPR011043	IPR015916
MZ00007243	-1.2016	protein		GRMZM2G128315		IPR002130	IPR002885	IPR011990
MZ00007263	1.5439			GRMZM2G144464
MZ00007303	1.6254			GRMZM2G457201		IPR003169
MZ00007359	1.8521		plastid	GRMZM2G149935
MZ00012542	1.1716			GRMZM2G027049		IPR025520
MZ00012617	1.1826			EU973611
MZ00012682	0.9208		nucleus	GRMZM2G089850		IPR002085	IPR002328	IPR011032	IPR013149
MZ00012723	1.4721
MZ00012734	1.3157			GRMZM2G052920		IPR024593
MZ00012736	2.0014		plastid	GRMZM2G066153
MZ00012773	1.1145			GRMZM2G121440		IPR000719	IPR003613	IPR008271	IPR011009
MZ00012812	-1.296
MZ00012831	1.3918	cell wall mod	Golgi	GRMZM2G085042	rhamnogalacturonan II specific xylosyltransferase A. thaliana 74.8 353 NP_849279.1
MZ00012847	-1.2589	cell cycle/development	cell wall	GRMZM2G095204		IPR011042	IPR018119
MZ00012936	2.4966	cell wall mod	cell wall	GRMZM2G167497		IPR001752	IPR019821	IPR024658	IPR027417
MZ00012940	1.6085	protein		GRMZM2G157481		IPR004827
MZ00012942	-1.5441			GRMZM2G302171		IPR013090	IPR016090
MZ00012954	1.8471			BGIB73PAVG000211		IPR000222	IPR000595	IPR001932	IPR002373
MZ00012989	1.1345
MZ00013056	-1.6735			GRMZM2G151216
MZ00013195	1.9086
MZ00013218	-1.5914
MZ00013290	1.6018	cell cycle/development	nucleus	GRMZM2G012021	trichome birefringence-like 28 protein A. thaliana 69.7 356 NP_030560.1	IPR001509	IPR016040
MZ00013302	-1.3131			AC233888.1_FG001		IPR001680	IPR011044	IPR011047	IPR015943
MZ00013303	-0.9328
MZ00013477	-1.2613			BT016755		IPR002198	IPR002347	IPR016040
MZ00013495	-1.2424	stress		GRMZM2G028393		IPR004159
MZ00013612	1.0963	cell wall mod	cell wall	GRMZM2G116079	Ran BP2/NZF zinc finger-like protein A. thaliana 60.8 158 NP_188189.1	IPR001360	IPR013781	IPR017853	IPR018120
MZ00013620	-1.2196	amino acids		GRMZM2G094712		IPR001117	IPR002355	IPR008972	IPR011706
MZ00013621	1.5366	amino acids		GRMZM2G112149		IPR000922	IPR001944	IPR008979	IPR013781
MZ00013622	0.84	amino acids		GRMZM2G165747		IPR001841	IPR005150	IPR013083
MZ00013683	1.3345
MZ00013695	1.9797		ribosome	GRMZM2G113720
MZ00013715	1.6364	transport	mitoch	GRMZM2G135186		IPR002192	IPR013815	IPR013816
MZ00013901	-0.9015	growth reg	nucleus	GRMZM2G123896	dormancy/auxin associated protein A. thaliana 60.2 107 NP_850220.1	IPR013057
MZ00013930	1.5024		ER	GRMZM2G143703	esterase/lipase/thioesterase family protein A. thaliana 51.5 382 NP_565082.1	IPR005027
MZ00013931	1.5806			GRMZM2G175019		IPR000719	IPR001245	IPR002902	IPR008271
MZ00013934	1.7679		nucleus	GRMZM2G042250		IPR001216	IPR001926	IPR005856	IPR005859
MZ00013951	-1.9946			GRMZM5G840582		IPR000719	IPR001245	IPR001611	IPR011009
MZ00014039	-1.4331	signal transduction		GRMZM2G312661		IPR003311	IPR003340	IPR010525	IPR011525
MZ00014080	1.0884	secondary met		GRMZM2G149317		IPR003340	IPR010525	IPR015300
MZ00014131	0.8488			GRMZM5G859592
MZ00014140	1.0316	carbohydrate		GRMZM2G469523		IPR005795	IPR007112	IPR007117	IPR007118
MZ00014207	1.6505			GRMZM2G089517		IPR001841	IPR013083
MZ00014285	-1.4019		plastid	GRMZM2G035708
MZ00014291	0.8935	amino acid		GRMZM2G074604		IPR001841	IPR005150	IPR013083
MZ00014315	1.0653	cell wall mod	cell wall	GRMZM2G071970		IPR012908
MZ00014360	1.5791	cell wall mod	cell wall	GRMZM2G077299		IPR000743	IPR006626	IPR011050	IPR012334
MZ00014377	1.9821	lipids		GRMZM2G052562		IPR003689	IPR004698
MZ00014399	1.7376			GRMZM2G138632
MZ00014516	1.0538			GRMZM2G068244
MZ00014529	1.1959
MZ00014569	1.6795		nucleus	GRMZM2G108919		IPR001563	IPR018202
MZ00014580	1.2611		Golgi	GRMZM2G144873		IPR002085	IPR011032	IPR013154	IPR016040
MZ00014630	2.1146
MZ00014655	1.4054	lipids	plastid	GRMZM2G143955	fatA acyl-ACP thioesterase A. thaliana 84.8 310 NP_189147.1	IPR003855
MZ00014670	-1.7269			GRMZM2G142443		IPR016140
MZ00014781	-1.5124			EU947687
MZ00014981	1.2409		membrane	GRMZM2G000718		IPR003729
MZ00015062	-0.9489
MZ00015124	0.6402			GRMZM2G305851
MZ00015129	1.6385	protein	nucleus	GRMZM2G149108	SUMO-activating enzyme subunit 1A A. thaliana 67.0 312 NP_567712.1	IPR003593	IPR013765	IPR020584	IPR020587
MZ00015134	1.1759	protein		GRMZM2G018950		IPR001806	IPR013684	IPR017231	IPR027417
MZ00015238	1.1894			GRMZM2G044866		IPR000719	IPR001245	IPR008271	IPR011009
MZ00015260	1.7237			GRMZM2G109352
MZ00015303	1.7342		nucleus	GRMZM2G037617	serine/threonine-protein kinase aurora-3 A. thaliana 71.0 272 NP_182073.1	IPR001810
MZ00015325	1.191			gi|228532226|gb|EZ111220.1|
MZ00015341	0.8572	signal transduction	membrane	GRMZM2G043435		IPR001471	IPR016177
MZ00015344	1.4971			GRMZM2G436304		IPR005886	IPR025308
MZ00015403	2.0999	redox		GRMZM2G154007		IPR001471	IPR016177
MZ00015404	1.727		nucleus	GRMZM2G032339		IPR004839	IPR005958	IPR015421	IPR015422
MZ00015525	-2.4326
MZ00015672	0.7015		nucleus	GRMZM2G116658		IPR002060	IPR008949	IPR019845
MZ00015727	-1.4843			GRMZM2G025966
MZ00015895	1.1217	stress	membrane	GRMZM2G059836	heavy metal transport/detoxification domain-containing protein A. thaliana 66.5 151 NP_177261.1	IPR004333
MZ00015979	1.7536			GRMZM2G037452		IPR002085	IPR002328	IPR011032	IPR013149
MZ00016032	1.1581	growth reg	nucleus	GRMZM2G174347		IPR002735	IPR016189	IPR016190
MZ00016043	1.2471
MZ00016076	1.6793	cell cycle/developemt		GRMZM2G303157		IPR000217	IPR002453	IPR003008	IPR008280
MZ00016086	1.4321	redox	membrane	GRMZM2G169201		IPR002100	IPR002487
MZ00016089	1.0369	stress (freezing)	cell wall	GRMZM2G154747	AWPM-19-like family protein A. thaliana 68.9 161 NP_563710.1	IPR025344
MZ00016154	1.5528		ER	GRMZM2G099207	calcium ion binding protein A. thaliana 63.1 547 NP_192621.1	IPR013057
MZ00016207	0.9104	lipids	membrane	GRMZM2G377341		IPR000022	IPR000089	IPR005479	IPR005481
MZ00016297	1.0789			GRMZM5G828503		IPR004839	IPR015421	IPR015422	IPR015424
MZ00016311	1.3736			GRMZM2G128491		IPR002020	IPR005811	IPR016102	IPR016141
MZ00016317	1.1688			gi|228547665|gb|EZ060542.1|		IPR008545
MZ00016367	0.7838	signal transduction		GRMZM2G028086		IPR001005	IPR009057	IPR017930
MZ00016401	1.2446	carbohydrate		GRMZM2G450125		IPR000823	IPR002016	IPR010255	IPR019793
MZ00016408	0.95	lipids		GRMZM2G132898		IPR006121
MZ00016413	1.6515		nucleus	GRMZM2G139073		IPR009606
MZ00016415	1.9166	protein		GRMZM2G053206		IPR000194	IPR000793	IPR003593	IPR004100
MZ00016542	0.9496	stress		GRMZM2G118951		IPR004901
MZ00016572	-1.3165	signal transduction	mitoch	GRMZM2G027344		IPR002100	IPR002487
MZ00016644	0.9324	redox		GRMZM2G055857		IPR001680	IPR006594	IPR013720	IPR015943
MZ00016649	1.754	redox	plastid	GRMZM2G077214		IPR001005	IPR009057	IPR017877	IPR017930
MZ00016682	1.1549		plastid	GRMZM2G094072
MZ00016735	1.314	cell wall mod	cell wall	GRMZM2G112336		IPR001764	IPR002772	IPR017853	IPR026891
MZ00016751	-1.441	stress	nucleus	GRMZM2G063961	serine/threonine-protein kinase SRK2A A. thaliana 81.9 360 NP_172563.1	IPR001810
MZ00016752	0.8617	signal transduction		GRMZM2G083402		IPR001005	IPR006447	IPR009057	IPR017930
MZ00016849	1.2409	stress (cold acclimation)	plastid	GRMZM2G412611		IPR001344	IPR022796	IPR023329
MZ00016910	0.973	protein		GRMZM2G411333		IPR008406
MZ00016964	0.8338		cell wall	GRMZM2G139300		IPR001841	IPR013083	IPR015943	IPR017986
MZ00016987	-1.2656
MZ00017007	-1.5103	transport	vacuole	GRMZM2G169539	mate efflux domain-containing protein A. thaliana 69.0 475 NP_188806.1	IPR021138	IPR023573
MZ00017139	1.6957
MZ00017156	0.8172			GRMZM2G063875		IPR011047	IPR015943
MZ00017210	1.3559		nucleus	GRMZM2G177878
MZ00017262	-1.0572	stress	nucleus	GRMZM2G129428	protein SENSITIVE TO PROTON RHIZOTOXICITY 1 A. thaliana 67.2 414 NP_174697.1	IPR000873	IPR020845
MZ00017263	0.8552	cell cycle/development		GRMZM2G413857		IPR001071	IPR001251	IPR011074
MZ00017337	-1.098	protein	mitoch	GRMZM2G039089	chaperone protein dnaJ-like protein A. thaliana 73.9 306 NP_196231.2	IPR002885	IPR011990
MZ00017381	1.2952			GRMZM2G402493
MZ00017440	-1.6393	signal transduction		GRMZM2G070115		IPR003657
MZ00017477	-1.0865	stress		GRMZM2G023163		IPR001611	IPR013210
MZ00017532	1.7316			GRMZM2G059108		IPR016140
MZ00017541	-1.4966			EU961710
MZ00017682	-1.6466		cytoskeleton	GRMZM2G015395
MZ00017688	1.2766	cell cycle/development		AC212570.3_FG006		IPR015414
MZ00017747	1.7076	growth reg	nucleus	GRMZM2G090935	TPX2 (targeting protein for Xklp2) protein family A. thaliana 47.8 393 NP_567893.1	IPR004403	IPR005140	IPR005141	IPR005142
MZ00017854	1.1843			GRMZM2G097739
MZ00017864	1.2222			GRMZM5G877874
MZ00017962	1.3182		nucleus	GRMZM2G057466		IPR001236	IPR001252	IPR001557	IPR010945
MZ00018063	-1.1034	protein		GRMZM2G319357		IPR001154	IPR001241	IPR002205	IPR003594
MZ00018108	1.7226			GRMZM5G839014		IPR009057	IPR014876
MZ00018123	-1.0955
MZ00018126	1.6928	stress		GRMZM2G054359		IPR001865	IPR005706	IPR018130	IPR023591
MZ00018197	1.4264			AC235546.1_FG001		IPR006936
MZ00018243	-1.1087		plastid	GRMZM2G099891
MZ00018265	-1.5218	protein		GRMZM2G153162		IPR000164	IPR007125	IPR009072
MZ00018295	0.9617			gi|228505239|gb|EZ074238.1|		IPR002629	IPR006276	IPR013215
MZ00018351	0.8685			GRMZM5G805585		IPR000504	IPR012677
MZ00018362	-1.2254		cytoskeleton	GRMZM2G068755	microtubule organization 1 protein A. thaliana 81.5 571 NP_565811.2	IPR002198	IPR002347	IPR016040
MZ00018404	1.9163			GRMZM2G012413		IPR003729
MZ00018554	1.4199			BT061319		IPR000719	IPR011009
MZ00018557	1.2414	cell wall mod	Golgi	GRMZM2G142709	putative galacturonosyltransferase-like 9 A. thaliana 68.8 346 NP_564983.1	IPR000626	IPR003103	IPR019955
MZ00018648	1.7192			GRMZM2G024799
MZ00018678	1.003	protein	nucleus	GRMZM2G139614	eukaryotic translation initiation factor 4B1 A. thaliana 45.9 531 NP_189271.1	IPR002885	IPR011990
MZ00018736	-1.0468
MZ00018761	-0.9978		nucleus	GRMZM2G171468		IPR000767	IPR001611	IPR002182	IPR027417
MZ00018768	-1.3539			GRMZM2G145651		IPR008011
MZ00018816	1.4167			GRMZM2G118714		IPR002213
MZ00018871	1.1503	transport	plastid	GRMZM2G011347		IPR001574	IPR016138
MZ00018885	1.0866			GRMZM2G396540		IPR008915
MZ00018905	-1.8708
MZ00018943	1.4356	signal transduction		GRMZM2G305822		IPR000408	IPR009091
MZ00018946	1.4494	cell wall mod	Golgi	GRMZM2G012874	nucleotide-diphospho-sugar transferases-like protein A. thaliana 48.1 341 NP_181246.1	IPR001087	IPR013831
MZ00018984	-1.0737		mitoch	GRMZM2G442244
MZ00019201	-1.7451			GRMZM2G004278
MZ00019214	0.9559	carbohydrate		GRMZM2G132069		IPR001461	IPR001969	IPR021109
MZ00019250	-1.5104	protein	membrane	GRMZM2G148702		IPR002885	IPR011990
MZ00019360	0.7703	cell cycle/development		GRMZM2G332259		IPR000620
MZ00019364	1.3102			EU971853		IPR004316
MZ00019373	-1.4842	cell cycle/development		GRMZM2G079683		IPR013057
MZ00019419	1.2278			GRMZM5G835213		IPR007650
MZ00019443	1.1893	transport	mitoch	GRMZM2G041831		IPR004695
MZ00019492	1.1389			GRMZM2G110584		IPR000719	IPR001245	IPR008271	IPR011009
MZ00019555	1.9646			GRMZM2G375159		IPR000719	IPR001245	IPR008271	IPR011009
MZ00019571	-0.9256			GRMZM2G179507		IPR021480
MZ00019581	0.8815			GRMZM2G092256
MZ00019593	1.8442	carbohydrate		GRMZM2G304712		IPR001701	IPR008928	IPR012341
MZ00019619	1.2918		nucleus	GRMZM2G141258		IPR011989	IPR013918	IPR016024
MZ00019645	1.3258	lipids		GRMZM2G170044		IPR000167
MZ00019689	0.7821	carbohydrate	membrane	GRMZM5G895188		IPR005150
MZ00019730	1.2294			GRMZM2G455306
MZ00019732	-1.3848			GRMZM2G162316
MZ00019753	1.2673			GRMZM2G118959
MZ00019780	1.5461	amino acid	plastid	GRMZM2G139689		IPR000490	IPR013781	IPR017853
MZ00019806	0.9779			GRMZM2G406977		IPR003593	IPR003959	IPR027417
MZ00019923	1.2042		nucleus	GRMZM5G833563		IPR001611	IPR025875
MZ00020036	2.0452			GRMZM2G079897		IPR000528	IPR016140
MZ00020043	0.9992			GRMZM2G166897		IPR001623	IPR011990
MZ00020095	1.0582		nucleus	GRMZM2G163200		IPR000504	IPR012677
MZ00020118	-1.3903			GRMZM2G043417
MZ00020132	1.2441			GRMZM2G164854
MZ00020160	0.9877
MZ00020243	-1.4993		plastid	GRMZM2G116812	IQ calmodulin-binding motif family protein A. thaliana 74.4 394 NP_190855.1
MZ00020246	-1.7065	transport	membrane	GRMZM2G011078		IPR015425
MZ00020250	-2.4987	redox	cell wall	GRMZM2G471357	peroxidase 52 A. thaliana 67.3 323 NP_196153.1	IPR001680	IPR015943	IPR017986	IPR024789
MZ00020258	2.0161	cell wall mod	cell wall	GRMZM2G445905
MZ00020261	-1.0916			BT069566
MZ00020263	1.1078			GRMZM2G364528
MZ00020290	-1.3982	redox		GRMZM2G429540		IPR001279
MZ00020325	0.6982	redox		GRMZM2G023237		IPR014977	IPR014978
MZ00020334	1.2988			GRMZM2G004180		IPR001461	IPR021109
MZ00020380	-1.8639		mitoch	GRMZM2G129615		IPR000719	IPR001245	IPR008271	IPR011009
MZ00020414	0.8248		nucleus	GRMZM2G123900	Dof zinc finger protein DOF2.2 A. thaliana 58.1 186 NP_850126.1	IPR001701	IPR008928	IPR012341	IPR018221
MZ00020496	-1.3616			GRMZM2G017528
MZ00020506	0.879	redox		GRMZM2G179518		IPR002013
MZ00020508	0.9229	carbohydrate	membrane	GRMZM2G160585		IPR000823	IPR002016	IPR010255	IPR019793
MZ00020512	-2.2106			GRMZM2G115395
MZ00020524	2.2218	protein	plasmodesma	GRMZM2G045287	reversibly glycosylated polypeptide 3 A. thaliana 90.3 351 NP_187502.2	IPR004821	IPR014729
MZ00020552	1.5065	cell cycle/development	nucleus	GRMZM2G006721		IPR001752	IPR021881	IPR027417
MZ00020571	1.7068			GRMZM2G479113		IPR006015	IPR006016	IPR014729
MZ00020573	1.2646			gi|228549920|gb|EZ062797.1|		IPR000595	IPR014710	IPR018490
MZ00020666	0.8359			GRMZM2G000909
MZ00020667	0.7063	signal transduction	plasmodesma	GRMZM2G099598	BR-signaling kinase 1 A. thaliana 79.6 240 NP_567980.1	IPR016024	IPR019337
MZ00020668	1.7038			GRMZM2G031580
MZ00020709	0.9866	growth reg	nucleus	GRMZM2G317900		IPR000778	IPR002048	IPR011992	IPR013112
MZ00020728	1.6625			EU946090		IPR000504	IPR012677
MZ00020730	-0.912			GRMZM2G144451
MZ00020736	1.5944		nucleus	AC204472.3_FG002		IPR001623	IPR002939	IPR008971	IPR018253
MZ00020737	1.8813			GRMZM2G049201		IPR001736	IPR015679	IPR025202
MZ00020827	-1.0411	protein		GRMZM2G137495		IPR003428
MZ00020916	1.9268			GRMZM2G435541		IPR008709	IPR016024
MZ00020929	1.8171			GRMZM2G141642		IPR000106	IPR017867	IPR023485
MZ00020992	0.775		nucleus	GRMZM2G171428
MZ00021002	-2.3054
MZ00021050	1.335			GRMZM5G872373
MZ00021081	1.3846			GRMZM2G420571		IPR001509	IPR008089	IPR016040
MZ00021100	1.1222	growth reg	ER	GRMZM2G003789	IAA-amino acid hydrolase ILR1 A. thaliana 51.0 257 NP_186937.1	IPR010686
MZ00021116	-1.3396	protein		GRMZM2G405203		IPR001471	IPR016177
MZ00021139	-1.3386	redox	Golgi	GRMZM2G028004		IPR007275
MZ00021175	1.5852			GRMZM2G006480		IPR001830	IPR003337	IPR023214
MZ00021309	0.9869
MZ00021317	-1.8837			GRMZM2G150791		IPR000608	IPR016135
MZ00021318	-1.4654		nucleus	GRMZM2G159155		IPR007719	IPR012110	IPR015407
MZ00021378	-2.2892		plasmodesma	GRMZM2G108149	calcium-dependent lipid-binding domain-containing plant phosphoribosyltransferase-like protein A. thaliana 81.3 559 NP_191347.1	IPR000719	IPR001611	IPR011009	IPR013210
MZ00021398	-1.7192
MZ00021413	-1.1856	carbohydrate	plastid	GRMZM2G072091		IPR000782
MZ00021647	-1.7201			GRMZM5G888877
MZ00021696	-1.5912			GRMZM2G321394		IPR011989	IPR016024	IPR019156
MZ00021721	-1.9571
MZ00021738	1.9239
MZ00021751	1.495			GRMZM2G021106		IPR006766
MZ00021839	1.4484		cell wall	GRMZM2G130800	Glycosyltransferase family 61 protein A. thaliana 51.3 380 NP_188445.2	IPR000210	IPR011333	IPR013069	IPR027356
MZ00022008	1.7878
MZ00022015	1.3096			GRMZM2G074368
MZ00022085	1.7599		nucleus	GRMZM2G145579		IPR000719	IPR000742	IPR000858	IPR001245
MZ00022090	-2.0459			GRMZM2G166780
MZ00022107	-1.064
MZ00022125	-1.6188	protein		GRMZM2G412470		IPR006155
MZ00022262	1.5347			EU943276		IPR004183	IPR014436
MZ00022267	1.7018			GRMZM2G108655
MZ00022278	1.6013		ribosome	GRMZM5G856067
MZ00022288	1.8284
MZ00022394	1.7962			GRMZM5G873561		IPR000719	IPR001245	IPR008271	IPR011009
MZ00022436	-1.1203			GRMZM2G386998		IPR006094	IPR012951	IPR016166	IPR016167
MZ00022443	1.7444			GRMZM2G010804
MZ00022538	1.4305			GRMZM5G813713		IPR003323
MZ00022557	-1.2448			GRMZM2G005229		IPR012946
MZ00022586	0.9124			GRMZM2G070462		IPR002629	IPR006276	IPR013215
MZ00022663	-1.3436
MZ00022824	1.5028		cytoskeleton	GRMZM2G447455		IPR007608
MZ00022905	1.3672			BT018252		IPR009540
MZ00022928	1.6305
MZ00023173	-1.6154			EU956821
MZ00023231	-2.0869		nucleus	GRMZM2G138421		IPR006076
MZ00023254	1.2281			GRMZM2G381404
MZ00023278	-1.5091			GRMZM2G120353
MZ00023280	1.7108
MZ00023281	-2.8037			GRMZM2G092147		IPR000873	IPR020845	IPR025110
MZ00023382	1.4673		nucleus	GRMZM2G130079		IPR000823	IPR002016	IPR010255	IPR019793
MZ00023409	-0.9263			GRMZM2G080603		IPR025322
MZ00023498	-1.3819			GRMZM2G152526		IPR001680	IPR015943	IPR017986	IPR019775
MZ00023505	1.1699			GRMZM2G054187		IPR001128	IPR002401	IPR017972
MZ00023594	-1.6622			gi|228543102|gb|EZ056025.1|
MZ00023792	-1.6139	lipids		AC225127.3_FG003		IPR000719	IPR001611	IPR008271	IPR011009
MZ00023849	-1.0132	stress	membrane	GRMZM2G008290	heavy metal transport/detoxification domain-containing protein A. thaliana 45.7 391 NP_195958.1	IPR004827
MZ00023857	-1.138
MZ00023946	1.4866	transport	mitoch	GRMZM2G144081		IPR013216
MZ00023978	1.4944			EU964066		IPR000796	IPR004838	IPR004839	IPR015421
MZ00024039	-1.9635		plastid	GRMZM2G017290
MZ00024059	-1.4789	lipids		GRMZM2G091534		IPR006813
MZ00024077	2.0028		cell wall	GRMZM5G801436	Uridylate kinase A. thaliana 84.3 191 NP_850868.1	IPR016140
MZ00024089	0.86		nucleus	GRMZM2G021270		IPR001087	IPR013831
MZ00024104	1.0238	lipids	ER	GRMZM2G101875		IPR001140	IPR003439	IPR003593	IPR011527
MZ00024111	0.672			GRMZM2G110735
MZ00024119	1.4488	transport	Golgi	GRMZM2G145460		IPR006073	IPR027417
MZ00024279	-1.313
MZ00024330	-0.9989			GRMZM5G818977
MZ00024362	1.0102	growth reg	nucleus	GRMZM2G141679		IPR008390
MZ00024398	-0.9674		plastid	GRMZM2G052610
MZ00024604	0.816		membrane	GRMZM2G165944	filament-like plant protein 4 A. thaliana 54.0 978 NP_173412.1	IPR000719	IPR002048	IPR002290	IPR008271
MZ00024612	-1.111	stress	membrane	GRMZM2G119219	aluminium induced protein with YGL and LRDR motifs A. thaliana 75.0 232 NP_197415.1	IPR003265	IPR003651	IPR011257	IPR017956
MZ00024703	1.3253	protein		GRMZM2G166658		IPR003406
MZ00024739	1.4157		nucleus	GRMZM2G302245		IPR007700	IPR021864
MZ00024824	1.0512	carbohydrate	cell wall	GRMZM2G147422		IPR005199	IPR017853
MZ00024861	-1.6103		nucleus	GRMZM2G066101		IPR002213
MZ00024910	-1.6226	redox		GRMZM2G156227		IPR019587	IPR023393
MZ00024937	-1.4349	stress		GRMZM2G006468
MZ00024952	-1.5927	stress		GRMZM2G112210		IPR006073	IPR014813	IPR023179	IPR027417
MZ00024997	1.1335	cell wall mod	cell wall	GRMZM2G329181
MZ00024998	1.0033		vacuole	GRMZM2G027825
MZ00025031	1.2792
MZ00025062	1.587			GRMZM2G462803
MZ00025071	0.8453	cell wall mod	cell wall	GRMZM2G122277		IPR000225	IPR001752	IPR011989	IPR016024
MZ00025090	1.6112
MZ00025094	-1.5334			GRMZM2G106462		IPR001818	IPR006026	IPR021190	IPR024079
MZ00025147	1.2982	transport	plasmodesma	GRMZM2G126865	endomembrane family protein 70 A. thaliana 82.3 645 NP_193002.4	IPR003245	IPR008972
MZ00025197	1.1129	transport	membrane	GRMZM2G002859		IPR004324	IPR016196
MZ00025206	-2.3828			GRMZM2G310955		IPR004843	IPR008963	IPR015914	IPR025733
MZ00025286	1.5709	cell cycle/development	nucleus	GRMZM2G047143		IPR001040	IPR001841	IPR005150	IPR013083
MZ00025355	0.9887		cytoskeleton	GRMZM2G078959
MZ00025396	1.9305	redox		GRMZM2G324973		IPR004367	IPR006671	IPR013763	IPR014400
MZ00025549	1.1279	transport	membrane	GRMZM2G113840	Sec14p-like phosphatidylinositol transfer family protein A. thaliana 62.3 583 NP_563809.1	IPR001087	IPR013831
MZ00025609	0.8667	cell wall mod	Golgi	GRMZM2G020721		IPR016040
MZ00025657	1.3658
MZ00025685	1.5214	signal transduction	nucleus	GRMZM2G126338		IPR000330	IPR000953	IPR001650	IPR014001
MZ00025700	1.0557	transport	membrane	GRMZM2G007953		IPR022796	IPR023329
MZ00025723	1.1846			GRMZM2G019177
MZ00025763	0.8512			GRMZM2G178906		IPR006766
MZ00025798	-1.0064			GRMZM2G036629
MZ00025817	1.5154	transport	membrane	GRMZM2G035520		IPR002864
MZ00025926	1.8023			GRMZM5G833642
MZ00025956	1.4463			GRMZM2G384070
MZ00026102	-1.625		vacuole	GRMZM2G177923
MZ00026260	1.3265
MZ00026263	1.1733	carbohydrate	vacuole	GRMZM5G882418		IPR006918	IPR017391
MZ00026265	1.5008	secondary met	ER	GRMZM2G177928		IPR027329
MZ00026347	1.7622	carbohydrate		GRMZM2G089836		IPR005150
MZ00026355	1.7515	transport	membrane	GRMZM2G159295
MZ00026395	-1.6341			GRMZM2G331566		IPR006093	IPR006094	IPR015345	IPR016164
MZ00026456	1.5899			GRMZM2G075775
MZ00026526	0.8625	cell cycle/development	nucleus	GRMZM2G367834		IPR000169	IPR000668	IPR013128	IPR013201
MZ00026600	1.2704	carbohydrate		GRMZM2G001304		IPR000757	IPR008263	IPR008985	IPR010713
MZ00026663	-0.9772	cell cycle/development	membrane	GRMZM2G056612	CDPK-related kinase 3 A. thaliana 54.1 229 NP_193779.2
MZ00026726	2.5951	protein		GRMZM2G036134		IPR000719	IPR011009
MZ00026756	1.5403
MZ00026858	-1.6739			GRMZM2G133021
MZ00026996	1.6636	transport	membrane	GRMZM2G336448		IPR002314	IPR002317	IPR006195	IPR010978
MZ00027072	1.1375			GRMZM2G029720
MZ00027108	-1.4457			GRMZM2G125516
MZ00027115	1.4591
MZ00027144	-1.6735	protein		GRMZM2G129146		IPR002048	IPR002067	IPR011992	IPR018108
MZ00027244	0.9652			GRMZM2G071360		IPR001998	IPR013022	IPR013452
MZ00027292	1.7391		nucleus	GRMZM2G017520	myb proto-oncogene protein A. thaliana 64.6 362 NP_172425.2	IPR004265
MZ00027301	1.46			GRMZM2G180920		IPR017926
MZ00027365	-1.875	growth reg		GRMZM2G382569		IPR003663	IPR005828	IPR005829	IPR016196
MZ00027387	-1.1378	secondary met		GRMZM2G118610		IPR005202
MZ00027467	1.3741	transport	membrane	GRMZM2G068714		IPR000244	IPR009027	IPR020069	IPR020070
MZ00027481	-1.5496	transport	membrane	GRMZM2G064382		IPR000999	IPR011907
MZ00027483	0.9633		mitoch	GRMZM2G700757	DNA repair protein recA-like 3 A. thaliana 65.9 416 NP_179539.2	IPR004821	IPR014729
MZ00027546	1.3478			GRMZM5G889999		IPR005061
MZ00027582	-1.5685			GRMZM2G350662		IPR000677	IPR001223	IPR001579	IPR013781
MZ00027585	2.1778
MZ00027623	1.167		mitoch	AC218148.2_FG008
MZ00027630	-1.6856		cell wall	GRMZM2G099092		IPR001279
MZ00027670	1.4082			GRMZM2G025646		IPR000490	IPR012946	IPR013781	IPR017853
MZ00027710	1.0524	redox		GRMZM2G122853		IPR025846	IPR026057
MZ00027767	-2.0726			EU966323		IPR001128	IPR002401	IPR017972
MZ00027799	0.9482			GRMZM2G103292
MZ00028043	1.3768		plastid	GRMZM2G137574		IPR006867	IPR006868
MZ00028171	1.0923	cell cycle/development	plasmodesma	GRMZM2G140602	putative GTP-binding protein A. thaliana 67.7 557 NP_187361.1	IPR005123	IPR006620
MZ00028205	-1.5227			GRMZM2G542497
MZ00028254	1.7202	carbohydrate	cell wall	GRMZM2G127123		IPR000772	IPR002241	IPR013780	IPR013785
MZ00028305	1.0487			EU957038
MZ00028318	1.185	protein	nucleus	GRMZM2G056732	serine/threonine-protein kinase SRK2C A. thaliana 75.4 338 NP_001077839.1	IPR002885
MZ00028320	1.2755
MZ00028371	1.1051	signal transduction	membrane	GRMZM2G034855		IPR003441
MZ00028391	1.3962	cell cycle/development		GRMZM2G444845		IPR024286
MZ00028399	1.7591	redox		GRMZM2G394500		IPR002110	IPR004333	IPR020683
MZ00028489	1.1804	lipids		GRMZM2G129453		IPR001140	IPR003439	IPR003593	IPR011527
MZ00028513	1.6877	signal transduction		GRMZM5G860810		IPR001789	IPR010402	IPR011006
MZ00028519	-1.1251		cell wall	GRMZM2G028307		IPR013650	IPR013816	IPR016102
MZ00028568	0.8895	growth reg	plastid	GRMZM2G014392		IPR000490	IPR012946	IPR013781	IPR017853
MZ00028635	0.775		nucleus	GRMZM2G085530	Phosphoinositide phosphatase family protein A. thaliana 55.6 801 NP_189908.2	IPR006203	IPR006204	IPR006205	IPR006206
MZ00028659	0.9916	redox		GRMZM2G069523		IPR001951	IPR007125	IPR009072	IPR019809
MZ00028661	1.1181
MZ00028669	0.7728		plastid	GRMZM2G035820	Ribonuclease III family protein A. thaliana 84.0 524NP_195467.1
MZ00028670	-1.1718			GRMZM5G899260
MZ00028688	1.2483			EU945238		IPR006041
MZ00028767	1.2751			GRMZM2G128057		IPR002048	IPR011992	IPR018247
MZ00028871	1.5832	growth reg		GRMZM2G035552		IPR000719	IPR002290	IPR004041	IPR008271
MZ00028972	-1.4446
MZ00028978	1.28		plastid	GRMZM2G174048
MZ00028984	-1.429	stress		GRMZM2G173647		IPR000194	IPR000793	IPR003593	IPR004100
MZ00029003	1.584			GRMZM2G331154
MZ00029016	-1.2416		nucleus	GRMZM2G101069	glutamate decarboxylase 4 A. thaliana 81.3 492 NP_178310.1	IPR000719	IPR002290	IPR004864	IPR008271
MZ00029021	1.2033
MZ00029053	-1.7924			gi|228530490|gb|EZ109484.1|
MZ00029080	1.1345		plastid	GRMZM2G123407
MZ00029083	2.4117			GRMZM5G821639		IPR001461	IPR021109
MZ00029101	1.3671
MZ00029106	-1.8688
MZ00029112	1.248	protein		GRMZM2G081957		IPR002885	IPR011990
MZ00029267	1.4731	transport		GRMZM2G162461		IPR000782
MZ00029278	-1.7119			GRMZM2G111451
MZ00029320	-0.9861		nucleus	GRMZM2G326116		IPR001680	IPR015943	IPR017986	IPR019775
MZ00029324	-1.8797			GRMZM2G053830
MZ00029337	-1.5837
MZ00029362	-1.1354		ribosome	GRMZM2G013331
MZ00029383	1.0872	growth reg	plastid	GRMZM2G059308		IPR008587
MZ00029391	1.4587		plastid	GRMZM2G035042		IPR002530
MZ00029399	1.8719	protein		GRMZM2G376074		IPR000719	IPR001245	IPR008271	IPR011009
MZ00029473	1.141
MZ00029575	1.5573	protein		GRMZM2G010000		IPR003511	IPR027097
MZ00029597	1.1123		membrane	GRMZM2G032594		IPR000742	IPR025287
MZ00029623	2.1854		plasmodesma	GRMZM2G025105	Polygalacturonase inhibitor 1 A. thaliana 48.8 329 NP_196304.1	IPR002625	IPR009818	IPR013899
MZ00029640	1.2376		membrane	GRMZM2G152638	O-Glycosyl hydrolases family 17 protein A. thaliana 70.5 467 NP_193451.2	IPR000182	IPR016181
MZ00029657	-1.031	transport		GRMZM2G097802		IPR002672
MZ00029678	1.2897		membrane	GRMZM2G054870		IPR000347
MZ00029700	1.6953	lipids		GRMZM2G168833		IPR015338
MZ00029799	1.4839	protein	cell wall	GRMZM2G339736	Eukaryotic aspartyl protease family protein A. thaliana 56.1 399 NP_565911.1	IPR001305
MZ00029846	1.2122		plasmodesma	GRMZM2G104847	long-chain acyl-CoA synthetase 2 A. thaliana 67.5 664 NP_175368.2
MZ00030035	1.2368
MZ00030090	1.216		nucleus	GRMZM2G084513		IPR000608	IPR004045	IPR004046	IPR010987
MZ00030133	1.5623	growth reg	membrane	GRMZM2G412601	CBL-interacting serine/threonine-protein kinase 15 A. thaliana 46.6 369 NP_001190203.1	IPR000719	IPR011009	IPR013210	IPR013320
MZ00030166	1.7126		nucleus	GRMZM2G123667		IPR001371	IPR001554	IPR013781	IPR017853
MZ00030288	-1.2207	lipids		GRMZM2G046750		IPR006121
MZ00030316	-1.1118	growth reg	nucleus	GRMZM2G176175		IPR001757	IPR004014	IPR006534	IPR008250
MZ00030337	-1.6192			GRMZM2G035685
MZ00030424	-1.3898			GRMZM2G122148		IPR021825
MZ00030486	1.7596		Golgi	GRMZM2G136538	nodulation protein-like protein A. thaliana 63.5 329 NP_179175.3	IPR006044	IPR006045	IPR011051	IPR014710
MZ00030532	-1.5428	anchored to membrane	membrane	GRMZM2G130454	bifunctional inhibitor/lipid-transfer protein/seed storage 2S albumin-like protein A. thaliana 49.7 155 NP_566712.1	IPR000845	IPR018017
MZ00030566	1.4481			GRMZM2G174732		IPR003480	IPR023213
MZ00030577	1.0279
MZ00030607	1.2695			GRMZM2G174855		IPR001394	IPR006615	IPR018200	IPR019955
MZ00030622	-1.2894			AC186579.3_FG006		IPR006852
MZ00030639	2.2635	carbohydrate		GRMZM5G882852		IPR000782
MZ00030781	2.0969			GRMZM2G305362		IPR005123	IPR026992	IPR027443
MZ00030815	0.7464			EU943208
MZ00030818	-1.4996			GRMZM2G354579		IPR002213
MZ00030819	2.4286			GRMZM2G162086
MZ00030834	1.9209	protein		GRMZM2G166297		IPR000629	IPR001202	IPR001650	IPR011545
MZ00030906	1.2134
MZ00030942	-1.4156	protein	ER	GRMZM2G070011	cysteine proteinase-like protein A. thaliana 53.7 201 NP_565649.1	IPR001890
MZ00030950	1.9547		ER	GRMZM2G004828
MZ00030981	-1.0932	redox		GRMZM2G066840		IPR000594	IPR009036	IPR016040
MZ00031006	1.7739			GRMZM5G845601		IPR001727
MZ00031018	1.011	growth reg	nucleus	GRMZM2G089995		IPR004182
MZ00031024	1.7422	redox	membrane	GRMZM2G386209		IPR001005	IPR009057	IPR017930	IPR022113
MZ00031101	-1.603			GRMZM2G331811		IPR000823	IPR002016	IPR010255	IPR019793
MZ00031127	-1.0171		nucleus	GRMZM2G144166		IPR020683
MZ00031133	0.9775	transport		GRMZM2G114675		IPR021138
MZ00031214	1.7503		mitoch	AC226368.2_FG006		IPR003729
MZ00031226	-1.0615			GRMZM5G886006
MZ00031260	1.028		plastid	GRMZM5G807767
MZ00031276	1.7635	transport	membrane	GRMZM5G825515		IPR003245	IPR008972
MZ00031292	1.1708	signal transduction		GRMZM2G083759		IPR027109
MZ00031308	-1.1682
MZ00031337	-1.3847			GRMZM2G363183		IPR003891	IPR016021	IPR016024
MZ00031354	-1.4119	protein		GRMZM2G413796		IPR003851
MZ00031427	1.5174			GRMZM2G480002		IPR000873	IPR020845	IPR025110
MZ00031430	-1.1376	transport	membrane	GRMZM2G434696		IPR001214	IPR015353
MZ00031439	1.3341		membrane	GRMZM2G000739		IPR001841	IPR013083
MZ00031443	2.0257	stress	nucleus	GRMZM2G124715		IPR000719	IPR001245	IPR011009	IPR011990
MZ00031492	0.7976	transport	membrane	GRMZM2G139931		IPR000932	IPR005869
MZ00031504	1.2352			GRMZM2G325247		IPR001789	IPR011006
MZ00031537	0.9583			GRMZM2G072231		IPR000504	IPR012677
MZ00031583	-1.0926	growth reg	nucleus	GRMZM2G141382	abscisic acid receptor PYL6 A. thaliana 65.1 195 NP_565928.1	IPR000719	IPR008271	IPR011009	IPR013320
MZ00031624	1.2487	stress	plastid	GRMZM2G125923		IPR000719	IPR001245	IPR008271	IPR011009
MZ00031778	2.1853			EU954524		IPR002198	IPR002347	IPR005979	IPR016040
MZ00031780	1.2275			GRMZM2G142922
MZ00031787	1.1206			BT038798
MZ00031792	1.0322	protein		GRMZM2G109674		IPR002067	IPR004367	IPR006671	IPR011009
MZ00031803	1.346		mitoch	GRMZM2G092198		IPR000048	IPR025064
MZ00031804	1.1914			GRMZM2G453010		IPR002213
MZ00031827	1.5265	signal transduction		GRMZM5G879570		IPR024860	IPR026300	IPR027417
MZ00031923	-1.2909	transport	membrane	GRMZM2G443728		IPR003666
MZ00031945	0.8963			gi|228515354|gb|EZ084353.1|		IPR000092	IPR008949	IPR014120	IPR017446
MZ00032048	1.158			GRMZM5G843237		IPR002641	IPR016035
MZ00032170	-1.6354			GRMZM2G413750
MZ00032224	1.7017		cytoskeleton	GRMZM2G121649
MZ00032278	1.2424			GRMZM2G149905		IPR008801
MZ00032280	-1.1968
MZ00032311	0.963		plastid	GRMZM2G136960
MZ00032314	1.8393	signal transduction	plasmodesma	GRMZM2G001934	leucine-rich repeat protein kinase-like protein A. thaliana 55.2 927 NP_189017.1	IPR011598
MZ00032386	-1.3458	growth reg	nucleus	GRMZM2G160730		IPR001140	IPR003439	IPR003593	IPR011527
MZ00032392	1.7592			GRMZM2G153119		IPR013730
MZ00032519	2.1191	lipids	plastid	GRMZM2G117030
MZ00032593	1.4835			GRMZM2G387837		IPR005835	IPR005836	IPR011004	IPR011831
MZ00032658	-1.1425			GRMZM2G124304
MZ00032683	1.3389	growth reg		GRMZM2G024476		IPR000778	IPR002048	IPR011992	IPR013112
MZ00032717	-2.0946			GRMZM5G882201		IPR001360	IPR013781	IPR017853
MZ00032719	1.3229			GRMZM2G072296		IPR012392	IPR013601	IPR013747	IPR016038
MZ00032737	1.7628			GRMZM2G113129		IPR005550
MZ00032762	2.2768			GRMZM2G520252
MZ00032820	1.3319
MZ00032824	1.6414
MZ00032877	1.2182			GRMZM2G149422		IPR000504	IPR012677
MZ00033012	0.8125	transport	Golgi	GRMZM2G032160	glycosyl hydrolase family 81 protein A. thaliana 61.7 740 NP_197091.1	IPR001086	IPR018528
MZ00033041	-1.2471
MZ00033152	1.3343			GRMZM2G134716
MZ00033159	-1.174			GRMZM2G094558		IPR021495
MZ00033321	1.0258		cell wall	GRMZM2G107815		IPR001810	IPR006566
MZ00033384	2.1231		Golgi	GRMZM2G140342		IPR000023	IPR022953
MZ00033426	1.4556	lipids		GRMZM2G158008		IPR000778	IPR013112	IPR013121	IPR017927
MZ00033463	1.6752	lipids		GRMZM2G048458		IPR003439	IPR003593	IPR013525	IPR017871
MZ00033472	0.9501	redox		GRMZM2G396856		IPR002853	IPR011991	IPR013083	IPR017919
MZ00033473	0.8387			BT034447		IPR005123	IPR026992	IPR027443
MZ00033476	1.6177	redox		GRMZM2G141383		IPR001356	IPR002913	IPR009057	IPR017970
MZ00033477	1.6587		mitoch	GRMZM2G409213		IPR005061
MZ00033488	1.1232			GRMZM5G898668		IPR004263
MZ00033501	1.9509			GRMZM2G171051		IPR000504	IPR012677
MZ00033522	1.8857	lipid	membrane	GRMZM2G171716		IPR001104	IPR010721
MZ00033527	-1.0434			GRMZM2G478160		IPR003100	IPR003165	IPR012337	IPR014811
MZ00033584	-1.3415			GRMZM2G054032		IPR001071	IPR001251	IPR011074
MZ00033586	1.6764
MZ00033591	1.8543		membrane	GRMZM2G107570		IPR006121
MZ00033596	-1.4602
MZ00033602	-1.399			GRMZM2G108284		IPR000008	IPR001736	IPR008973	IPR011402
MZ00033625	2.1249			AC194341.4_FG004
MZ00033682	1.4901
MZ00033695	-0.9821		plastid	GRMZM2G169160
MZ00034247	1.3741	stress		GRMZM2G701221		IPR000048
MZ00034275	1.1938			GRMZM2G005552
MZ00034288	-1.1657	growth reg	membrane	GRMZM2G098643		IPR004853
MZ00034338	-0.9542	growth reg	nucleus	GRMZM2G165567		IPR007273
MZ00034348	-1.0611		plastid	GRMZM2G077333
MZ00034393	-1.1293	cell cycle/development	nucleus	GRMZM2G590033	WD repeat and SOF domain-containing protein 1 A. thaliana 74.3 451 NP_567810.5	IPR009675	IPR027329
MZ00034412	-1.5166		cell wall	GRMZM2G026980		IPR002530
MZ00034414	-1.1895			EU960974		IPR016140
MZ00034850	-1.1983		plastid	GRMZM5G856777
MZ00034933	-1.4249		nucleus	GRMZM2G078826	DEAD-box ATP-dependent RNA helicase 14 A. thaliana 76.2 598 NP_566141.1	IPR005049
MZ00034936	2.4648		nucleus	GRMZM2G072582		IPR001564	IPR004895	IPR023005
MZ00034966	-1.0576
MZ00034976	0.8484
MZ00035088	-1.2384
MZ00035106	-1.3524			GRMZM2G043992		IPR002016	IPR002207	IPR010255
MZ00035111	1.424	call wall mod	cell wall	GRMZM5G826714		IPR002109	IPR011905	IPR012336
MZ00035114	1.4143	amino acid	plastid	GRMZM2G117707	phospho-2-dehydro-3-deoxyheptonate aldolase 1 A. thaliana 82.5 521 NP_195708.1	IPR006918	IPR017391
MZ00035123	1.0701
MZ00035176	1.5793
MZ00035257	-0.9355	stress		GRMZM2G415359		IPR005516
MZ00035267	-1.2631
MZ00035279	1.6994			GRMZM2G365298		IPR003653	IPR025422
MZ00035292	1.4292			GRMZM2G358238		IPR000048	IPR025064
MZ00035299	1.2619
MZ00035336	-2.1261			GRMZM2G117016		IPR016140
MZ00035343	-0.9081		plasmodesma	GRMZM2G107629	putative methyltransferase PMT3 A. thaliana 75.8 599 NP_567427.1	IPR000270
MZ00035366	-1.0937	amino acid		GRMZM2G088064		IPR001841	IPR005150	IPR013083
MZ00035414	-1.4321		plastid	GRMZM2G013798
MZ00035420	-1.2014			EU963074		IPR000417	IPR026012
MZ00035449	-1.6297
MZ00035481	1.2277			BT065962		IPR006740
MZ00035521	1.5419	protein		GRMZM2G007907		IPR000194	IPR000793	IPR003593	IPR004100
MZ00035650	-1.5594			GRMZM2G164835
MZ00035706	1.7135			EU942675		IPR004193	IPR006047	IPR006048	IPR006407
MZ00035792	1.6875	redox		GRMZM2G090747		IPR000232	IPR011991
MZ00035907	-1.1626	carbohydrate		GRMZM2G091176		IPR000850	IPR006266	IPR027417
MZ00035919	1.4377	amino acid		GRMZM2G081582		IPR001841	IPR005150	IPR013083
MZ00035943	1.0914	signal transduction		GRMZM2G392101		IPR008030	IPR016040
MZ00035953	-1.1687	transport	membrane	GRMZM2G049877		IPR006139	IPR006140	IPR016040
MZ00035974	2.1472	cell cycle/development	nucleus	AC198366.3_FG004		IPR003388	IPR005069
MZ00036072	-1.1842		mitoch	GRMZM2G007372		IPR004864
MZ00036085	1.6003
MZ00036086	-1.2079	amino acid		GRMZM2G005887		IPR007112	IPR009009	IPR014733
MZ00036163	1.4236	signal transduction	nucleus	GRMZM2G430600		IPR001471	IPR016177
MZ00036240	1.4887
MZ00036290	1.9371		plastid	GRMZM2G014069
MZ00036310	-1.1661			gi|228529927|gb|EZ108921.1|
MZ00036398	-1.2991
MZ00036532	1.623		plasmodesma	GRMZM2G001973		IPR001680	IPR015943	IPR017986	IPR018983
MZ00036587	-1.7418
MZ00036593	-1.8479	stress	plastid	GRMZM2G170602	Formate dehydrogenase A. thaliana 79.7 383 NP_196982.1	IPR004240	IPR016196
MZ00036649	1.158	cell cycle/development		GRMZM2G589579
MZ00036678	1.1478
MZ00036735	-2.0343			GRMZM2G007475		IPR010410
MZ00036740	1.3857
MZ00036753	0.9675	lipids		GRMZM2G045215		IPR003855
MZ00036766	-1.1949		plastid	GRMZM2G117412		IPR008546	IPR013666
MZ00036847	-1.95			gi|228501697|gb|EZ070696.1|		IPR018939
MZ00036915	-1.6162			GRMZM5G807276		IPR013216	IPR013705
MZ00036921	0.8427
MZ00036996	1.2595		nucleus	GRMZM2G105348		IPR001106	IPR005922	IPR008948	IPR022313
MZ00037112	-1.8778	lipids		GRMZM2G164440		IPR016605
MZ00037157	1.4435
MZ00037184	-1.0274	protein		GRMZM2G113062		IPR006671	IPR013763	IPR014400
MZ00037305	1.4703	growth reg	plastid	GRMZM2G093526	Ent-kaur-16-ene synthase A. thaliana 50.0 508 NP_178064.1	IPR002523	IPR026573
MZ00037386	-1.3382	redox		GRMZM2G380438		IPR000719	IPR002290	IPR008271	IPR011009
MZ00037441	0.981	redox		GRMZM2G078500		IPR002129	IPR010107	IPR015421	IPR015424
MZ00037597	-1.7517
MZ00037649	0.9619			BT017728
MZ00037665	1.0832
MZ00037821	-1.0404			GRMZM2G179281		IPR015590	IPR016161	IPR016162
MZ00037858	0.992	carbohydrate	Golgi	GRMZM2G007404		IPR002963	IPR007112	IPR007117	IPR007118
MZ00037972	1.6426			AF546188.1_FG005
MZ00038000	-2.5688
MZ00038025	1.7684
MZ00038066	-1.1891
MZ00038075	1.6904		nucleus	GRMZM2G107689	serine/threonine-protein kinase aurora-3 A. thaliana 71.0 272 NP_182073.1	IPR007750
MZ00038090	-1.7085
MZ00038111	-0.9917
MZ00038170	-1.1931
MZ00038250	-0.96
MZ00038404	-0.9813			GRMZM2G103684		IPR007263	IPR012336
MZ00038566	1.6038
MZ00038599	2.1376
MZ00038678	-1.1446
MZ00038682	0.8461	carbohydrate		GRMZM2G044281		IPR005795	IPR007112	IPR007117	IPR007118
MZ00038693	-1.8959	protein	membrane	GRMZM2G113016		IPR002885	IPR011990
MZ00038695	1.7772		cytoskeleton	GRMZM2G172932
MZ00038793	-1.2644
MZ00038939	1.8264
MZ00038954	1.5
MZ00038967	1.34	cell cycle/development	cytoskeleton	GRMZM2G163912		IPR000782
MZ00039004	-1.1185
MZ00039018	1.2439			gi|228489310|gb|EZ098285.1|		IPR023150	IPR027417
MZ00039125	1.2798
MZ00039207	1.3526			GRMZM2G424323
MZ00039220	1.0136
MZ00039237	1.1262
MZ00039238	1.2473			GRMZM2G002416
MZ00039256	1.5995
MZ00039336	-1.2679
MZ00039351	1.9126	redox		GRMZM2G152981		IPR003228	IPR009072
MZ00039367	-1.0165			GRMZM2G428216
MZ00039555	1.0548	cell wall mod	cell wall	GRMZM2G030531		IPR000719	IPR002048	IPR002290	IPR008271
MZ00039669	1.5006	signal transduction		GRMZM5G866082		IPR000182	IPR001965	IPR011011	IPR013083
MZ00039702	-1.7177
MZ00039727	-1.5533			EU968996
MZ00039813	-1.417	protein		GRMZM2G010460		IPR001680	IPR015943	IPR017986
MZ00039834	1.4544
MZ00039838	1.2157
MZ00039893	1.0925	amino acid	mitoch	GRMZM2G381051		IPR008979	IPR010720	IPR017853
MZ00039905	1.5824
MZ00039937	1.0596			BT018793		IPR009604	IPR025852
MZ00040002	-1.1943
MZ00040046	1.2784			GRMZM2G459702		IPR006383	IPR006384	IPR016965	IPR023214
MZ00040050	1.0936	cell wall mod	cell wall	GRMZM2G109326		IPR003388
MZ00040083	-1.3994			GRMZM2G108767		IPR001680	IPR015943	IPR017986	IPR019775
MZ00040106	1.5751
MZ00040121	1.6676
MZ00040421	1.6781			EU965820
MZ00040479	-1.2009		plastid	GRMZM2G062854		IPR001199	IPR005804	IPR012171
MZ00040525	-1.7088		mitoch	GRMZM2G448389		IPR016140
MZ00040536	1.6254			GRMZM2G429899		IPR010703	IPR016024	IPR026791	IPR027007
MZ00040539	1.3751	signal transduction		GRMZM2G035843		IPR001471	IPR016177
MZ00040546	1.7801			GRMZM2G343232
MZ00040573	1.6835
MZ00040600	0.9632	cell cycle/development	nucleus	GRMZM2G460544		IPR001509	IPR005886	IPR016040	IPR025308
MZ00040611	1.2121		nucleus	GRMZM2G077789	transcription repressor MYB6 A. thaliana 82.3 204 NP_192684.1	IPR000864
MZ00040627	-1.5581		nucleus	GRMZM2G160840		IPR001701	IPR008928	IPR012341	IPR018221
MZ00040859	2.4579		nucleus	GRMZM2G149178		IPR001106	IPR005922	IPR008948	IPR022313
MZ00041188	1.1136			GRMZM2G168651
MZ00041235	1.4298		plastid	GRMZM2G134256
MZ00041331	0.9991	cell cycle/development	membrane	GRMZM2G030646		IPR000873	IPR020845
MZ00041353	0.9418	signal transduction		GRMZM2G157334		IPR001471	IPR016177
MZ00041384	-1.7982	carbohydrate		GRMZM2G005493		IPR001876
MZ00041439	1.2961	stress	membrane	GRMZM2G373522		IPR003316	IPR011991	IPR014889	IPR015648
MZ00041620	-1.2246	redox		GRMZM2G100412		IPR001680	IPR007287	IPR015943	IPR017986
MZ00041670	1.0186	carbohydrate		GRMZM2G073054		IPR006918	IPR017391
MZ00041727	1.3283	transport	membrane	GRMZM2G104325		IPR001906	IPR005630	IPR008930	IPR008949
MZ00041811	1.5085			gi|228534325|gb|EZ113319.1|
MZ00042178	2.0771			GRMZM2G048793		IPR001806	IPR002041	IPR003578	IPR003579
MZ00042211	1.1862
MZ00042215	0.9648		cell wall	GRMZM2G176595		IPR008183	IPR011013	IPR014718	IPR025532
MZ00042251	-1.7149
MZ00042423	1.3833			BT054129		IPR002198	IPR002347	IPR016040
MZ00042430	-1.7148	lipids		GRMZM2G168304		IPR011701	IPR016196	IPR020846
MZ00042434	1.3754		membrane	GRMZM2G016480	putative inactive receptor kinase A. thaliana 61.3 625 NP_200638.1	IPR002083	IPR008974
MZ00042445	0.7977
MZ00042532	1.0553	protein		GRMZM2G379021		IPR002067	IPR018108	IPR023395
MZ00042619	1.5938
MZ00042676	1.599			GRMZM2G392700		IPR011051	IPR012864	IPR014710
MZ00042782	1.1935		nucleus	GRMZM2G327349
MZ00042805	1.3978			GRMZM2G406674		IPR002048	IPR011992	IPR018247
MZ00043185	1.3986		mitoch	GRMZM2G021331		IPR000623	IPR023000	IPR027417
MZ00043354	-1.4577	redox		GRMZM2G084958		IPR000719	IPR002290	IPR008271	IPR011009
MZ00043373	1.5381	cell wall mod	cell wall	GRMZM2G025231		IPR004839	IPR015421	IPR015422	IPR015424
MZ00043375	1.6019	cell wall mod	cell wall	GRMZM2G028353	cellulose synthase A catalytic subunit 4 [UDP-forming] A. thaliana 75.4 417 NP_199216.2
MZ00043398	1.8331			GRMZM2G107082
MZ00043503	-1.4733
MZ00043528	-1.4277	transport	membrane	GRMZM2G037327		IPR002480
MZ00043669	0.9865	cell wall mod	cell wall	GRMZM2G110145		IPR001128	IPR002401	IPR017972
MZ00043904	1.2183	transport	membrane	AC234203.1_FG004		IPR004294
MZ00043944	1.7489			GRMZM2G322618
MZ00044002	-2.0206		cell wall	GRMZM2G137535
MZ00044010	1.4564		cell wall	GRMZM2G018241		IPR002085	IPR002328	IPR011032	IPR013149
MZ00044087	1.3718	cell cycle/development	plastid	GRMZM2G147430	phosphoribulokinase/uridine kinase-like protein A. thaliana 72.3 667 NP_173944.1	IPR027417
MZ00044113	-1.1126	stress	nucleus	GRMZM2G146280	transducin/WD40 domain-containing protein A. thaliana 76.0 412 NP_567132.4	IPR001357	IPR002008	IPR002054	IPR010996
MZ00044235	0.9287	cell cycle/development	membrane	GRMZM2G104118		IPR009637
MZ00044240	2.2923			GRMZM5G836683		IPR000048	IPR025064
MZ00044256	-1.8836			GRMZM2G062396		IPR006171	IPR007694	IPR027417
MZ00044274	1.1809			gi|228531596|gb|EZ110590.1|		IPR008545
MZ00044299	-1.5046			EU959923		IPR002734	IPR004794	IPR011549	IPR012816
MZ00044322	1.7534	protein	ribosome	GRMZM2G017013		IPR006089	IPR006090	IPR006091	IPR006092
MZ00044350	-1.4373	signal transduction		GRMZM2G414899		IPR003657
MZ00044353	1.6032	signal transduction		GRMZM2G444621		IPR006671	IPR013763
MZ00044375	1.2969	signal transduction		GRMZM2G171248		IPR012317	IPR016126	IPR022003
MZ00044388	-1.2295	lipids		GRMZM2G006047		IPR001452	IPR027267
MZ00044400	1.6875	cell cycle/development	nucleus	GRMZM2G025200		IPR004873
MZ00044418	1.1938
MZ00044423	-1.0979
MZ00044493	1.2042		nucleus	GRMZM2G149230		IPR025131
MZ00044557	1.923	signal transduction		GRMZM2G042055		IPR000679	IPR013088
MZ00044606	1.3965			EU951847		IPR000719	IPR001245	IPR008271	IPR011009
MZ00044634	1.7289			GRMZM2G042143		IPR003890	IPR003891	IPR016021	IPR016024
MZ00044637	1.6538			GRMZM2G097812		IPR003323
MZ00044644	2.0779	protein		GRMZM2G141036		IPR000999	IPR001159	IPR001650	IPR003100
MZ00044728	-1.4496	lipids		GRMZM2G304378		IPR001388	IPR001680	IPR015943	IPR017986
MZ00044741	0.9142	lipids	membrane	GRMZM2G034534		IPR005027
MZ00044785	-1.0358			GRMZM2G086789		IPR021916
MZ00044788	1.786
MZ00045667	1.1833
MZ00046587	-1.4353
MZ00046635	1.2508	cell cycle/development		GRMZM2G000177		IPR026749
MZ00046727	-1.075		nucleus	GRMZM2G090124	Core-2/I-branching beta-1.6-N-acetylglucosaminyltransferase family protein A. thaliana 64.8 357 NP_566682.1	IPR000210	IPR011333	IPR013069
MZ00046742	-1.6874	stress		GRMZM2G148892		IPR002480
MZ00046743	-1.1117	stress		GRMZM2G053531		IPR000008	IPR008973	IPR013583	IPR018029
MZ00046798	0.8586			GRMZM2G148773		IPR001313	IPR011989	IPR016024
MZ00047168	1.0952	redox		GRMZM2G162758		IPR002048	IPR005645	IPR011992	IPR018247
MZ00047183	1.1962		nucleus	GRMZM2G004305		IPR000306	IPR007461	IPR011011	IPR013083
MZ00047626	2.0024			GRMZM2G354502		IPR001810
MZ00047664	1.4152	lipids		GRMZM5G865811		IPR002067	IPR018108	IPR023395
MZ00047709	1.6101			GRMZM2G412577		IPR004864
MZ00047821	1.1725	carbohydrate		GRMZM2G119578		IPR006918	IPR017391
MZ00047826	1.5716	secondary met		GRMZM2G061289		IPR000408	IPR009091
MZ00047876	1.7099	cell cycle/development	nucleus	GRMZM2G053766		IPR005027
MZ00047928	-1.5275
MZ00047967	1.2282	protein	membrane	GRMZM2G045720		IPR000089	IPR001882	IPR005479	IPR005481
MZ00048071	1.4015	transport	membrane	GRMZM2G111903		IPR001079	IPR002659	IPR008985	IPR013320
MZ00048072	1.4198	lipids	mitoch	GRMZM2G103281	ethanolamine-phosphate cytidylyltransferase A. thaliana 77.6 422 NP_181401.1	IPR001757	IPR004014	IPR006534	IPR008250
MZ00048092	-1.6096	cell cycle/development	nucleus	GRMZM2G036169		IPR005200
MZ00048120	-0.9323	amino acids		GRMZM2G036783		IPR001362	IPR008985	IPR013148	IPR013189
MZ00048131	-1.249			GRMZM2G110000		IPR002213
MZ00048157	1.3629			AC204611.4_FG001
MZ00048177	1.018			GRMZM2G403475		IPR001623
MZ00048211	-1.2836	transport	ER	GRMZM2G135256		IPR001395	IPR020471	IPR023210
MZ00048232	1.056	cell wall mod	cell wall	GRMZM2G128682		IPR001461	IPR001969	IPR021109
MZ00048393	1.7121		nucleus	GRMZM2G410479		IPR011659	IPR015943
MZ00048661	0.8217	secondary met		GRMZM2G479038		IPR002100	IPR002487
MZ00048758	-1.2773			GRMZM2G071325		IPR000719	IPR002290	IPR004041	IPR008271
MZ00048760	1.1777			GRMZM2G178576		IPR006702
MZ00048842	1.1892			GRMZM5G886799		IPR007941
MZ00048866	0.7158	transport	membrane	GRMZM2G127338		IPR022796	IPR023329
MZ00048971	1.3883	redox	membrane	GRMZM2G034896		IPR007087	IPR013087	IPR015880
MZ00048978	-1.1101	signal transduction		GRMZM2G113378		IPR001005	IPR009057	IPR017930
MZ00048998	-1.4366	signal transduction	membrane	GRMZM2G053644	serine/threonine-protein kinase Cx32 Z. mays 100.0 409 NP_00190928.1	IPR018464
MZ00049003	-1.2793			GRMZM2G445617		IPR002048	IPR011992	IPR018247
MZ00049056	0.7859	stress		GRMZM2G438178		IPR003953	IPR005288	IPR013027	IPR015939
MZ00049082	1.6012
MZ00049505	-1.4809
MZ00049511	-1.7498			EU962257		IPR009097	IPR009210	IPR019510
MZ00049538	-1.7172			GRMZM2G363715		IPR000726	IPR023346
MZ00049569	-1.6956	secondary met		GRMZM2G405284		IPR003347	IPR003349
MZ00049577	2.4554		membrane	GRMZM2G347766		IPR005999	IPR018483	IPR018484	IPR018485
MZ00049652	1.2612			AC185226.4_FG007		IPR001509	IPR005913	IPR016040
MZ00049673	1.4567
MZ00049684	-1.3851			AC210976.4_FG017
MZ00049715	-1.1097
MZ00049833	1.7285	cell cycle/development	nucleus	GRMZM2G093157		IPR027329
MZ00050340	-1.4642
MZ00050355	-1.9702	stress		GRMZM2G379780		IPR002139	IPR002173	IPR011611
MZ00050420	1.7916		nucleus	GRMZM2G428184		IPR001613	IPR002937
MZ00050461	1.2156	protein		GRMZM2G179768		IPR010433
MZ00050481	1.2036			AC194828.3_FG004		IPR001087	IPR013831
MZ00050562	1.9878
MZ00051072	-1.3708			GRMZM2G090068
MZ00051252	-1.7939	redox	cell wall	GRMZM2G108123	PREDICTED: peroxidase 12-like B. distachyon 57.1 333 XP_003580876.1	IPR000504	IPR012677
MZ00051869	-1.2572			gi|228536489|gb|EZ049839.1|		IPR019410
MZ00051892	2.0862	lipids		GRMZM2G423567		IPR002067	IPR002113	IPR018108	IPR023395
MZ00051949	1.2195
MZ00052029	0.8975
MZ00052044	-1.7832
MZ00052198	-1.6914		nucleus	GRMZM2G422464		IPR002198	IPR002347	IPR016040	IPR020904
MZ00052268	0.9367	transport	mitoch	GRMZM2G436593		IPR001890
MZ00052281	1.8806
MZ00052373	1.2089
MZ00052386	1.2207	protein		GRMZM2G053722		IPR000719	IPR002290	IPR008271	IPR011009
MZ00052422	1.0853
MZ00052511	-1.3054			EU970437
MZ00054822	1.1654		plastid	GRMZM2G117707	phospho-2-dehydro-3-deoxyheptonate aldolase 1 A. thaliana 84.3 522 NP_195708.1	IPR009489
MZ00054824	1.2277			GRMZM2G000959
MZ00054869	1.9208			GRMZM2G070515		IPR000222	IPR001932	IPR015655
MZ00054878	1.5355	growth reg	nucleus	GRMZM2G003466		IPR000719	IPR002290	IPR008271	IPR011009
MZ00054923	-1.2999	redox	cell wall	GRMZM2G070603	peroxidase 27 A. thaliana 56.6 315 NP_186768.1	IPR000953	IPR016197	IPR022796	IPR023329
MZ00055032	0.9985		nucleus	GRMZM2G148115	ataxin-3 like protein A. thaliana 73.5 268 NP_190981.1	IPR002213
MZ00055037	-1.3452	cell cycle/development		GRMZM2G078252	transducin/WD40 domain-containing protein A. thaliana 56.6 508 NP_199834.2	IPR001932	IPR015655
MZ00055093	-1.1704			GRMZM2G109831
MZ00055101	0.933	transport	membrane	GRMZM2G413774		IPR000581	IPR004404	IPR015928	IPR020558
MZ00055138	1.6839	transport	membrane	GRMZM2G022440		IPR001128	IPR002401	IPR002403	IPR017972
MZ00055299	1.1795			GRMZM5G886969
MZ00055375	1.4526	stress		GRMZM2G069606		IPR001179	IPR023566
MZ00055417	1.0761		nucleus	GRMZM2G142502	C2H2-like zinc finger protein A. thaliana 50.6 496 NP_194291.2	IPR009741
MZ00055431	1.1268			GRMZM2G396541
MZ00055476	1.1809			GRMZM2G033598		IPR000719	IPR011009	IPR013210
MZ00055521	-1.2679		plastid	GRMZM2G096962
MZ00055541	1.313			gi|228549838|gb|EZ062715.1|		IPR001461	IPR021109
MZ00055606	1.5719
MZ00055619	1.4848
MZ00055872	-1.4942
MZ00055968	1.4715			GRMZM2G081710		IPR006716
MZ00056048	1.2738			BT068160		IPR004274	IPR023214
MZ00056097	1.9639			GRMZM2G358704		IPR008985	IPR018355	IPR027417
MZ00056127	0.8925
MZ00056226	2.1827			GRMZM2G178660
MZ00056265	0.9612		plasmodesma	GRMZM2G028286	putative xyloglucan glycosyltransferase 12 A. thaliana 75.1 698 NP_192536.1	IPR001680	IPR013923	IPR015943	IPR017986
MZ00056288	1.0438
MZ00056323	-1.3888	carbohydrate	nucleus	GRMZM2G122231	putative alpha.alpha-trehalose-phosphate synthase [UDP-forming] 9 A. thaliana 61.3 864 NP_173799.1	IPR007657
MZ00056324	1.2014	cell wall mod	cell wall	GRMZM2G329181	fasciclin-like arabinogalactan protein 16 A. thaliana 69.4 440 NP_850253.1	IPR006109	IPR006168	IPR008927	IPR011128
MZ00056340	-1.0596	cell cycle/development	plasmodesma	GRMZM2G055968	F-box/RNI-like protein A. thaliana 52.6 417 NP_172548.2	IPR002659	IPR025298
MZ00056424	-1.1746	redox		GRMZM2G053977		IPR001005	IPR009057	IPR017930
MZ00056434	-1.3288		cytoskeleton	GRMZM2G177867		IPR009943
MZ00056523	2.0988			GRMZM2G380432		IPR000300	IPR001680	IPR005135	IPR015943
MZ00056604	-1.0198	carbohydrate		GRMZM2G076946		IPR008390
MZ00056664	-2.3271	cell cycle/development unique		GRMZM2G176998		IPR000727	IPR005606
MZ00056774	1.0646			GRMZM2G035118
MZ00056786	1.147			BT064990
MZ00056836	1.5163	cell cycle/development		GRMZM2G178079		IPR000878	IPR003043	IPR006366	IPR014776
MZ00056908	-1.585			BT062394
MZ00056912	1.1233	signal transduction	membrane	GRMZM2G144028	protein kinase domain-containing protein A. thaliana 52.9 615 NP_001154349.1	IPR003851
MZ00056919	1.2926			GRMZM2G494505		IPR002283	IPR005123	IPR026992	IPR027443
MZ00056939	-1.2274			GRMZM2G163776
MZ00056980	1.4114			GRMZM2G430807		IPR001841	IPR008974	IPR013083	IPR017907
MZ00057005	1.3837		ribosome	GRMZM2G394827
MZ00057024	-1.0202	redox		GRMZM2G025977		IPR019587	IPR023393
MZ00057148	1.2342			GRMZM2G074015		IPR008480
MZ00057181	1.8011			GRMZM2G079547		IPR016140
MZ00057294	1.4959		cell wall	GRMZM5G800586
MZ00057337	1.6167			GRMZM2G467717
MZ00057354	1.3494			GRMZM2G152442
MZ00057414	1.3586			GRMZM2G008341
