# Supplementary material for: Molecular foundations of chilling-tolerance of modern maize
Source: BMC Genomics. 2016 Feb 20;17:125. doi: 10.1186/s12864-016-2453-4 (PMC4761173; doi:10.1186/s12864-016-2453-4)
Supplement: Additional file 23: — Possible functions and cellular localization of products of genes specific to S50676 inbred line. (XLSX 92 kb) [file 12864_2016_2453_MOESM23_ESM.xlsx]

## Sheet: Arkusz1
probe ID	diff_c68_k68	function	cell component	gene	Unigene annotation	Interpro domains
MZ00000413	-1.1411		nucleus	GRMZM2G474236		IPR008979	IPR018325
MZ00000414	1.5362
MZ00000497	1.3411
MZ00000507	2.1015
MZ00000589	-1.0227
MZ00000645	-2.3105
MZ00000690	1.9406			GRMZM2G326869		IPR001313	IPR011989	IPR016024	IPR024752
MZ00000852	-0.9668			GRMZM2G127308		IPR006947	IPR006948	IPR015421	IPR015422
MZ00000865	-1.5503		plastid	GRMZM2G113073	Rho GTPase activating protein with PAK-box/P21-Rho-binding domain A. thaliana 65.9 465 NP_197632.1	IPR000095	IPR000198	IPR008936
MZ00000870	-1.4549		plastid	GRMZM2G383154		IPR001440	IPR011990	IPR013026	IPR021883
MZ00000996	-1.1138
MZ00001014	-1.5448			BT083955
MZ00001016	-2.2738		plastid	GRMZM2G127139		IPR000253	IPR002938	IPR003042	IPR007110
MZ00001036	-1.0546			GRMZM2G417682		IPR019354
MZ00001042	-1.5594
MZ00001167	-1.0715			GRMZM2G113174		IPR008081
MZ00001249	1.6526	secondary met		GRMZM2G038153		IPR001906	IPR005630	IPR008930	IPR008949
MZ00001316	-1.8986	protein	cell wall	GRMZM2G123815	protein serine carboxypeptidase-like 33 67.8 441 NP_188343.1	IPR001563	IPR018202
MZ00001393	-1.2783		cytoskeleton	AC234520.1_FG005		IPR003008	IPR019605
MZ00001402	-1.7476			GRMZM2G358614
MZ00001421	-2.0183			GRMZM5G871418
MZ00001427	-1.2939
MZ00001443	-1.2469			GRMZM2G060762		IPR016196
MZ00001463	-0.9909			GRMZM2G014441
MZ00001480	-2.576
MZ00001491	-1.3468
MZ00001516	-0.9141	signal transduction	nucleus	GRMZM2G034868		IPR004330	IPR006564	IPR007527	IPR018289
MZ00001608	-1.3396			GRMZM2G031022
MZ00001624	-1.1111			GRMZM2G165931		IPR006204	IPR006206	IPR014721	IPR019539
MZ00001655	-1.2304			EU962161
MZ00001833	-0.9831			GRMZM2G029713		IPR000225	IPR011989	IPR016024
MZ00001841	2.2017	secondary met		GRMZM2G009348		IPR001099	IPR012328	IPR016038	IPR016039
MZ00001870	-1.0334			GRMZM2G062080		IPR000184
MZ00001884	-1.0792			GRMZM2G372171		IPR000210	IPR002083	IPR008974	IPR011333
MZ00003457	-1.1212	protein		GRMZM2G077307		IPR001841	IPR004039	IPR008913	IPR013083
MZ00003465	-1.1823			GRMZM2G139574		IPR007657
MZ00003509	-1.0943		Golgi	GRMZM2G338493		IPR012501
MZ00003515	-2.076		nucleus	GRMZM2G317160		IPR001471	IPR016177
MZ00003585	-0.9011			GRMZM2G110681		IPR006502
MZ00003737	1.723
MZ00003751	-1.4965			GRMZM2G061728
MZ00003781	-1.8017		membrane	GRMZM2G024448		IPR004877	IPR006593
MZ00003861	-1.0616			GRMZM5G873519		IPR007300
MZ00003883	-2.1477			GRMZM2G163242		IPR000225	IPR011989	IPR016024
MZ00003905	-2.4243			GRMZM2G106119		IPR002504	IPR016064	IPR017438
MZ00003915	-1.5486			GRMZM2G083000		IPR017451
MZ00003958	-1.9707			BGIB73PAVG000040
MZ00003960	-1.0618		mitoch	GRMZM2G481548		IPR002218	IPR004416	IPR020595	IPR026904
MZ00003961	-1.7511	cell cycle/development	nucleus	GRMZM2G456568		IPR003441
MZ00003979	-1.7478			GRMZM5G885515
MZ00003985	-1.7706			gi|228547126|gb|EZ060031.1|
MZ00004014	0.5747			GRMZM2G099238		IPR001841	IPR013083
MZ00004021	-1.8557	growth reg	vacuole	GRMZM2G167220		IPR006093	IPR006094	IPR015345	IPR016164
MZ00004044	-1.8986		membrane	GRMZM2G157564		IPR003439	IPR003593	IPR013525	IPR017871
MZ00004234	-1.112			GRMZM2G028010		IPR002500	IPR014729
MZ00004281	-1.0684		nucleus	GRMZM2G004641		IPR001356	IPR006563	IPR008422	IPR009057
MZ00004459	-1.5247		nucleus	GRMZM2G148098		IPR001356	IPR006563	IPR008422	IPR009057
MZ00004487	2.0242	signal transduction		GRMZM2G081310		IPR000719	IPR002048	IPR002290	IPR008271
MZ00004652	-3.0684			GRMZM2G507583
MZ00004688	-1.198			GRMZM2G159200
MZ00004718	-1.1111	carbohydrate	Cell wall	GRMZM2G019783		IPR000933	IPR008979	IPR013781	IPR017853
MZ00004719	1.5593
MZ00004720	-1.4041
MZ00004895	-1.4661		plastid	GRMZM2G109142	thioesterase-like protein A. thaliana 58.5 146 NP_175266.1	IPR003736	IPR006683
MZ00004897	-1.5727
MZ00004910	-2.1554	redox		GRMZM2G141848		IPR012336	IPR013766
MZ00004922	1.8835
MZ00004937	-1.554			GRMZM2G064386		IPR003323
MZ00005102	-1.146			gi|228537116|gb|EZ050424.1|
MZ00005246	-1.6913	lipid		GRMZM2G322892		IPR000073	IPR006693	IPR025483
MZ00005274	-1.3826		cytoskeleton	GRMZM2G044448		IPR015425
MZ00005282	1.89
MZ00005329	-1.4921			GRMZM2G007659		IPR003593	IPR027417
MZ00005419	-1.1305			GRMZM2G473138		IPR001214
MZ00005490	-1.6396
MZ00005624	1.8477
MZ00005637	-1.0037		nucleus	GRMZM2G131539	cytosolic enolase A. thaliana 64.3 445 NP_180516.1	IPR000941	IPR020809	IPR020810	IPR020811
MZ00005736	-1.4759	carbohydrate		GRMZM2G092190		IPR001296	IPR027054
MZ00005846	1.9264			EU960784
MZ00005849	1.1025			GRMZM2G139066		IPR001810
MZ00005865	1.0858	carbohydrate		GRMZM2G048008		IPR002495
MZ00005917	-1.9125			GRMZM2G114918		IPR003480	IPR023213
MZ00005938	-0.9854			GRMZM2G140839
MZ00006013	-1.5837			GRMZM2G444029		IPR009836
MZ00006015	1.3154
MZ00006071	-1.3168	growth reg	membrane	GRMZM2G475148		IPR004776
MZ00006849	0.8343		nucleus	AC197122.3_FG003		IPR007207	IPR012270
MZ00006911	0.9072			GRMZM5G852543
MZ00006913	-1.4755			BT055766
MZ00006922	-1.854	protein		GRMZM2G377553		IPR000626	IPR019955
MZ00006927	1.7327			GRMZM2G457467		IPR001680	IPR015943	IPR017986	IPR024761
MZ00006990	1.1226
MZ00007013	-1.356			EU957038
MZ00007183	1.755	transport	ER	GRMZM2G113351	alpha/beta-hydrolase family protein-like protein A. thaliana 59.7 1217 NP_195157.2	IPR012908	IPR016024
MZ00007266	-1.1349			GRMZM2G086093		IPR011989	IPR016024
MZ00007279	-1.3319	transport	membrane	GRMZM2G013890	ABC transporter F family member 3 A. thaliana 84.9 584 NP_176636.1	IPR003439	IPR003593	IPR017871	IPR027417
MZ00007339	-1.9353		cytoskeleton	GRMZM2G006341		IPR001752	IPR027417
MZ00007342	1.06
MZ00007348	-1.794			GRMZM2G152194		IPR005599
MZ00007494	1.5842	protein	nucleus	GRMZM2G399320		IPR000795	IPR012948	IPR027417
MZ00007548	1.6154			GRMZM2G091283
MZ00007558	-1.8035			GRMZM2G042074		IPR000253	IPR003593	IPR003959	IPR003960
MZ00007580	-1.1587			GRMZM2G054233
MZ00007582	1.8381
MZ00012568	2.5151	transport	membrane	GRMZM2G107597		IPR004316
MZ00012573	-1.6282	redox		GRMZM2G415579		IPR001395	IPR018170	IPR020471	IPR023210
MZ00012627	-1.3805			GRMZM2G083150
MZ00012735	-2.0935			GRMZM2G174114		IPR012340
MZ00012746	-0.9839		cytoskeleton	GRMZM2G037472		IPR001752	IPR027417
MZ00012818	-1.5348
MZ00012898	1.9664		nucleus	GRMZM2G315902		IPR002099	IPR003594	IPR014721	IPR014790
MZ00012937	-1.6982
MZ00012953	1.2624			GRMZM2G144166		IPR016024	IPR019337
MZ00012992	1.313			BT064995
MZ00013068	-1.6935	transport	membrane	GRMZM2G081666		IPR000595	IPR003938	IPR005821	IPR014710
MZ00013085	-1.2362		nucleus	GRMZM2G026043	AP2-associated kinase A. thaliana 67.8 490 NP_565756.1	IPR000719	IPR008271	IPR011009
MZ00013156	-1.0754
MZ00013210	-1.2791		plastid	AC199526.5_FG003	CRS2-associated factor 2 A. thaliana 48.1 549 NP_173754.2	IPR001890
MZ00013224	-1.6077			GRMZM2G147819		IPR003593	IPR003959	IPR027417
MZ00013239	-1.2301
MZ00013318	1.2663			GRMZM5G861357		IPR003736	IPR006683
MZ00013374	1.8681
MZ00013381	-1.2405		nucleus	GRMZM2G109448		IPR002119	IPR007125	IPR009072
MZ00013401	1.6622		ribosome	GRMZM2G009412		IPR000552	IPR011332
MZ00013415	-2.0009			GRMZM5G819302
MZ00013423	1.7966		nucleus	GRMZM2G060160	pre-mRNA-splicing factor SYF1 A. thaliana 74.6 515 NP_198226.1	IPR002885	IPR003107	IPR011990
MZ00013464	1.1558
MZ00013482	-1.4066			GRMZM2G551207
MZ00013491	0.7072		ribosome	GRMZM2G069762		IPR001971	IPR018102
MZ00013531	0.5037			GRMZM2G070167		IPR009856
MZ00013656	-2.5282			GRMZM2G175676		IPR000504	IPR012677
MZ00013776	0.7902	C4 photosynthesis		GRMZM2G094165		IPR001765	IPR015892
MZ00013804	-1.1867			EU955436
MZ00013838	1.2118		ribosome	GRMZM2G066222		IPR000592	IPR011332	IPR023407
MZ00013865	1.6259			GRMZM2G110025		IPR005795	IPR007112	IPR007117	IPR007118
MZ00013888	1.7066			GRMZM2G337311
MZ00013937	0.497	redox	membrane	GRMZM2G146246		IPR004045	IPR004046	IPR010987	IPR012336
MZ00014022	1.4351			GRMZM2G474602
MZ00014037	-1.6077
MZ00014070	-1.7536			GRMZM5G815009		IPR001611	IPR013210	IPR025875
MZ00014085	2.5462
MZ00014178	1.3933
MZ00014271	-1.4713	cell cycle/development	nucleus	GRMZM2G014902	protein late elongated hypocotyl A. thaliana 47.8 643 NP_001077437.1	IPR001005	IPR006447	IPR009057	IPR017930
MZ00014277	-1.754	lipids	plastid	GRMZM2G018820	senescence-related protein A. thaliana 66.5 358 NP_566159.1	IPR004129	IPR017946
MZ00014461	-1.9148	stress	mitoch	GRMZM2G027627		IPR001017	IPR017597
MZ00014513	-1.1757			EU960766
MZ00014527	1.1266	protein		GRMZM2G069651		IPR001404	IPR003594	IPR019805	IPR020568
MZ00014822	-2.4564			GRMZM2G104563
MZ00014890	1.5051	growth reg		GRMZM2G077845		IPR003854
MZ00014903	1.6003			GRMZM2G044762		IPR008180	IPR008181
MZ00014933	2.0549		mitoch	GRMZM2G125268		IPR015590	IPR016160	IPR016161	IPR016162
MZ00014990	-1.362			GRMZM5G888407
MZ00015071	-0.9374	redox	plastid	GRMZM2G162486		IPR004045	IPR010987	IPR012336	IPR017933
MZ00015147	0.4749	transport	membrane	AC199782.5_FG001	putative anion-transporting ATPase A. thaliana 79.0 351 NP_001077445.1	IPR016300	IPR025723	IPR027417	IPR027542
MZ00015213	1.2804			GRMZM2G163671		IPR000210	IPR011333	IPR013069
MZ00015233	1.1753		Golgi	GRMZM2G061922		IPR006722	IPR011012
MZ00015283	-1.2357			GRMZM2G033478		IPR008395	IPR014002
MZ00015345	1.9739			GRMZM2G048181
MZ00015368	0.847	redox		GRMZM5G843748		IPR000823	IPR002016	IPR010255	IPR019793
MZ00015504	-0.8714	amino acid	plastid	GRMZM2G051219		IPR000312	IPR005940	IPR017459
MZ00015592	-0.9848			GRMZM2G034956		IPR004298
MZ00015597	-0.7997	amino acids		GRMZM2G569855		IPR001721	IPR001926	IPR005787
MZ00015687	1.4739	protein		GRMZM2G170397		IPR002130	IPR020892	IPR024936
MZ00015707	2.0665	protein	plastid	GRMZM2G119691		IPR001288	IPR019814	IPR019815
MZ00015938	-0.9673
MZ00015946	0.5142			BT068161
MZ00015966	-1.0941			GRMZM5G882708		IPR000620
MZ00016128	0.668		plastid	GRMZM2G103152	GTP cyclohydrolase-2 A. thaliana 81.1 477 NP_201235.4	IPR000422	IPR000926	IPR016299	IPR017945
MZ00016206	-1.4975		plasmodesma	GRMZM2G075737	mRNA capping enzyme-like protein A. thaliana 68.0 269 NP_974263.1
MZ00016224	0.4689			GRMZM2G171466		IPR002715	IPR016641
MZ00016288	-1.0983	carbohydrate	membrane	GRMZM2G055331	sucrose phosphate synthase 1F A. thaliana 70.5 1042 NP_197528.1	IPR001296	IPR006380	IPR012819	IPR013860
MZ00016456	1.2698	protein		GRMZM2G474883		IPR001907	IPR018215	IPR023562
MZ00016479	-1.232			GRMZM2G433959
MZ00016518	-1.1206
MZ00016526	2.3856			GRMZM2G040389
MZ00016543	0.7733			EU972847
MZ00016642	2.1227			EU952741
MZ00016703	-1.52			GRMZM2G007721		IPR002213	IPR004276
MZ00016725	-1.2809
MZ00016750	-2.2128			BT056200
MZ00016756	0.3525	redox	plastid	GRMZM2G109244		IPR018922
MZ00016798	1.2354		ribosome	GRMZM2G004259		IPR007741	IPR012336
MZ00016845	-1.4551	redox		GRMZM2G151993		IPR001251	IPR011074	IPR017938
MZ00016876	-1.1722	protein	plastid	GRMZM2G072865		IPR000642	IPR003593	IPR003959	IPR003960
MZ00016979	1.1309
MZ00016998	1.8167			gi|228544873|gb|EZ057782.1|
MZ00017074	-1.2665			EU946276
MZ00017113	-0.8849	protein		GRMZM5G846198		IPR002495	IPR009448
MZ00017147	-1.3305	signal transduction		GRMZM2G007848		IPR000719	IPR002290	IPR003527	IPR011009
MZ00017175	0.9784			EU976672
MZ00017178	0.8871		membrane	GRMZM2G077279		IPR006634
MZ00017181	1.9425			GRMZM2G159364
MZ00017230	-1.2498			GRMZM2G000371		IPR007502	IPR011709	IPR027417
MZ00017267	-1.035			GRMZM2G126832		IPR001932	IPR015655
MZ00017276	-1.2299		nucleus	GRMZM2G136765		IPR001932	IPR015655
MZ00017326	-1.2537	protein		GRMZM2G153611	ariadne-1 A. thaliana 66.3 585 NP_179206.2	IPR001841	IPR002867	IPR013083
MZ00017365	-1.3766	signal transduction		GRMZM2G180916		IPR000719	IPR002290	IPR008271	IPR011009
MZ00017405	-1.1729
MZ00017483	1.6698	signal transduction		GRMZM2G429759		IPR000719	IPR002290	IPR008271	IPR011009
MZ00017495	-1.5514			EU973560
MZ00017540	2.5177	growth reg	nucleus	GRMZM2G102845		IPR003311	IPR003340	IPR010525	IPR011525
MZ00017552	1.8729	growth reg	nucleus	GRMZM2G164591		IPR001471	IPR016177
MZ00017581	1.4874			GRMZM2G408598		IPR016024	IPR024679
MZ00017594	1.4311	transport	membrane	GRMZM2G113276		IPR004841
MZ00017607	-1.8609			GRMZM2G172506		IPR000210	IPR011333	IPR013069	IPR027356
MZ00017631	1.8118		nucleus	GRMZM2G159475		IPR005202
MZ00017816	-1.111		plastid	GRMZM2G004880		IPR005177	IPR017409	IPR026565
MZ00017820	0.9777		nucleus	GRMZM2G074082		IPR011515	IPR011516
MZ00017923	-2.0068	protein		GRMZM2G054905		IPR001431	IPR007863	IPR011237	IPR011249
MZ00017939	-1.2375		plastid	GRMZM2G053934		IPR000641	IPR002110	IPR003593	IPR003959
MZ00017957	0.6991	stress	nucleus	GRMZM2G303312		IPR007275
MZ00018071	-1.8219		nucleus	GRMZM2G115998	F-box protein A. thaliana 51.9 310 NP_195318.2	IPR001810
MZ00018195	-1.5214			GRMZM2G301803		IPR000210	IPR011333	IPR013069	IPR027356
MZ00018200	-1.1807			gi|228497611|gb|EZ066610.1|
MZ00018216	0.6006
MZ00018293	1			GRMZM5G851103
MZ00018299	0.3946		nucleus	GRMZM2G089596		IPR011598
MZ00018339	-1.0125			GRMZM2G075851
MZ00018363	-1.5363		mitoch	GRMZM5G892758		IPR011990
MZ00018388	-1.2791		membrane	GRMZM2G135359	Protein kinase family protein A. thaliana 53.5 482 NP_001078300.1	IPR000719	IPR001245	IPR011009	IPR013320
MZ00018401	-1.2769		nucleus	AC198353.5_FG004		IPR001678	IPR006027	IPR023267	IPR023268
MZ00018426	-1.3982			AC197150.3_FG003		IPR000048	IPR000595	IPR003938	IPR005821
MZ00018493	0.5071	cell cycle/development	nucleus	GRMZM2G052474	NC domain-containing protein-like protein A. thaliana 67.5 252 NP_563621.1	IPR007053
MZ00018529	-1.0901		nucleus	GRMZM2G135410		IPR001005	IPR007526	IPR009057	IPR011991
MZ00018568	-1.3156			GRMZM2G338160
MZ00018589	-1.237			GRMZM2G171423		IPR004331
MZ00018591	-1.0286			GRMZM2G009571
MZ00018624	-1.0421	transport	membrane	GRMZM2G100484		IPR006043
MZ00018640	0.6989			GRMZM2G179411		IPR001680	IPR015943	IPR017986
MZ00018658	-1.3543			GRMZM2G150262		IPR000571
MZ00018712	-1.9396			GRMZM2G130348		IPR001810
MZ00018723	-1.5249			GRMZM2G104658		IPR000719	IPR001245	IPR002290	IPR002912
MZ00018729	-2.0301			GRMZM2G003090		IPR012881
MZ00018762	-1.2742		vacuole	GRMZM2G022897
MZ00018766	0.4317			GRMZM2G111309		IPR000120	IPR023631
MZ00018791	-1.9176	stress	vacuole	GRMZM2G001421	putative auxin-responsive protein A. thaliana 60.3 495 NP_001078069.1	IPR004993
MZ00018808	-1.4803	transport	membrane	GRMZM2G029518
MZ00018856	-1.7036			GRMZM2G004592		IPR001810
MZ00018859	-1.1429		membrane	GRMZM2G099160		IPR010420	IPR016040
MZ00018866	-1.2098	protein	membrane	GRMZM2G170299		IPR001932	IPR015655
MZ00018912	-1.1811			GRMZM2G440259		IPR001841	IPR013083	IPR017907
MZ00019042	-2.0887	stress	vacuole	GRMZM2G311165	sodium/hydrogen exchanger 1 A. thaliana 75.5 519 NP_198067.1	IPR004709	IPR006153	IPR018422
MZ00019056	1.8029	cell cycle/development		GRMZM2G061492		IPR006652	IPR011043	IPR013989	IPR015916
MZ00019089	-1.1619
MZ00019090	-1.1385	transport	membrane	GRMZM2G178693		IPR000425	IPR022357	IPR023271
MZ00019122	-2.2817	stress	plastid	GRMZM2G104608		IPR000073	IPR006050	IPR014729
MZ00019192	-1.2464		plastid	GRMZM2G162663		IPR000873	IPR011904	IPR020845	IPR024597
MZ00019196	-1.0553		membrane	GRMZM5G863602		IPR000301	IPR018499	IPR018503
MZ00019204	1.0601			GRMZM2G154574		IPR003402	IPR003827	IPR006652	IPR015915
MZ00019207	-1.886		cytoskeleton	AC234520.1_FG005		IPR003008	IPR019605
MZ00019282	1.7788	signal transduction	membrane	GRMZM2G145753		IPR000719	IPR001611	IPR011009	IPR013210
MZ00019307	-1.0788	carbohydrate	cell wall	GRMZM2G028307		IPR000772	IPR002241	IPR013780	IPR013785
MZ00019335	1.0182	protein	plastid	GRMZM2G030299		IPR011009	IPR016477
MZ00019371	-0.9858		nucleus	GRMZM2G122076		IPR000047	IPR001356	IPR003106	IPR009057
MZ00019376	-1.6118
MZ00019418	0.4293	redox		GRMZM2G428168		IPR004045	IPR004046	IPR010987	IPR012336
MZ00019467	-0.9624			GRMZM2G047431		IPR000806	IPR018203
MZ00019512	-1.0493	cell cycle/development		GRMZM2G351318		IPR007608
MZ00019547	-1.1895	cell cycle/development	nucleus	AC233979.1_FG009	cyclin-T1-5 A. thaliana 74.5 499 NP_199332.2	IPR006671	IPR013763	IPR015429
MZ00019805	-1.712	signal transduction	membrane	GRMZM2G159105		IPR000719	IPR001245	IPR008271	IPR011009
MZ00019837	1.0639			EU947653
MZ00019871	-1.1394			GRMZM2G467717		IPR008709	IPR016024
MZ00019888	-1.6942	transport	membrane	GRMZM2G018607	ABC transporter F family member 4 75.7 722 NP_567001.1	IPR003439	IPR003593	IPR017871	IPR027417
MZ00019921	-1.4532	protein	membrane	GRMZM2G145709		IPR000719	IPR008271	IPR011009	IPR013320
MZ00020042	-1.2609	transport	membrane	GRMZM2G397836		IPR000644	IPR001807	IPR014743
MZ00020135	2.5963	protein		GRMZM5G827505		IPR001431	IPR007863	IPR011237	IPR011249
MZ00020138	1.4175
MZ00020150	-1.0195			GRMZM2G412304		IPR007656
MZ00020158	-0.9319			GRMZM2G054468		IPR000504	IPR012677
MZ00020199	-0.9982			BT064741
MZ00020248	-1.4141			GRMZM2G304723
MZ00020273	-1.5023		membrane	GRMZM2G311220		IPR000719	IPR002048	IPR002290	IPR008271
MZ00020357	-2.3654	growth reg	nucleus	GRMZM2G030465		IPR003311	IPR011525
MZ00020394	-1.1053		vacuole	GRMZM2G080530	Outer arm dynein light chain 1 protein A. thaliana 59.5 550 NP_177947.3	IPR001611	IPR003591	IPR025875
MZ00020395	-1.1305		nucleus	GRMZM2G005815		IPR000232	IPR011991
MZ00020416	-1.5024			GRMZM2G076584		IPR000490	IPR013781	IPR017853
MZ00020452	1.4422	stress	nucleus	GRMZM2G007060		IPR007701	IPR011989	IPR016024
MZ00020453	-1.3488		plastid	GRMZM2G063473	APO protein 2 A. thaliana 72.2 388 NP_851208.1	IPR023342
MZ00020542	-1.0944			EU975646
MZ00020560	-1.2059			GRMZM2G115839
MZ00020598	0.717			GRMZM2G147814		IPR004575	IPR015877
MZ00020607	-0.9585	redox	mitoch	GRMZM5G856180		IPR002327	IPR003088	IPR009056
MZ00020615	-1.9916			GRMZM2G081841		IPR000172	IPR007867	IPR012132
MZ00020626	-1.1545		nucleus	GRMZM2G153409		IPR017923
MZ00020636	-1.9274			GRMZM2G428765
MZ00020717	-1.3193	protein	membrane	GRMZM2G071196		IPR001932	IPR015655
MZ00020740	-1.3449			GRMZM2G026452
MZ00020744	1.4997
MZ00020964	-1.4658	protein		GRMZM5G867798		IPR000719	IPR001245	IPR001611	IPR008271
MZ00020966	-1.7456		cytoskeleton	AC195154.3_FG004		IPR002710	IPR018444
MZ00020981	1.5649			GRMZM2G056762
MZ00021014	-1.3926			AC207628.4_FG011		IPR000048	IPR025064
MZ00021033	-1.6219			GRMZM2G013794		IPR000313	IPR001214	IPR001965	IPR003616
MZ00021038	-0.9748			GRMZM2G021297
MZ00021092	0.3258	protein		GRMZM2G100315		IPR000682
MZ00021203	-1.349	cell cycle/development	nucleus	GRMZM2G051790	Light-mediated development protein DET1 A. thaliana 64.5 481 NP_192756.2	IPR008928	IPR019138
MZ00021233	-1.2981			GRMZM2G178333		IPR002912
MZ00021283	2.0648			GRMZM2G048928
MZ00021285	1.4949	cell wall mod	Golgi	GRMZM2G138410		IPR001509	IPR005886	IPR016040	IPR025308
MZ00021341	2.4275			gi|228530495|gb|EZ109489.1|
MZ00021372	-1.4007			GRMZM2G148796
MZ00021376	1.2189		mitoch	GRMZM2G002879	methionine aminopeptidase 1B A. thaliana 71.3 314 NP_172785.1	IPR000994	IPR001714	IPR002467
MZ00021396	0.7325
MZ00021427	2.0062
MZ00021483	1.0955		nucleus	GRMZM2G109618		IPR010995	IPR011940	IPR013632	IPR016467
MZ00021507	1.4003
MZ00021609	1.5501			GRMZM2G086179
MZ00021639	-1.7542		plastid	GRMZM2G166931		IPR014729	IPR015864
MZ00021732	-0.9074			EU948961
MZ00021907	2.1394
MZ00021918	0.9366
MZ00021985	2.0227			GRMZM2G369703
MZ00022062	-1.878	redox		GRMZM2G015289		IPR006095	IPR006096	IPR006097	IPR016040
MZ00022065	-1.8345			GRMZM2G020249
MZ00022199	-1.6855	redox	nucleus	GRMZM2G062390		IPR000823	IPR002016	IPR010255	IPR019793
MZ00022230	1.3036		membrane	GRMZM2G020610		IPR002885	IPR011990
MZ00022233	0.6653			GRMZM2G452523		IPR002684	IPR006638	IPR007197	IPR010722
MZ00022271	1.5116			GRMZM2G356034
MZ00022274	1.7857			GRMZM2G397281		IPR000742
MZ00022289	1.1588			gi|228526096|gb|EZ105090.1|
MZ00022294	-1.081			GRMZM2G301934		IPR013094
MZ00022324	-0.9754	Growth reg		GRMZM2G155849		IPR001810
MZ00022351	-1.4613		plasmodesma	GRMZM2G176735		IPR000547	IPR001180	IPR011990	IPR019452
MZ00022388	1.8809			EU972959
MZ00022426	-2.1655			GRMZM2G106931		IPR003607	IPR007685	IPR012675	IPR026020
MZ00022449	-1.28	carbohydrate	cell wall	GRMZM2G163544		IPR001360	IPR013781	IPR017853	IPR018120
MZ00022486	-0.8041			EU976144
MZ00022528	-2.4497			EU968963
MZ00022551	1.2341			GRMZM2G303118		IPR027417
MZ00022559	1.7698		mitoch	GRMZM2G059703		IPR002885
MZ00022570	-1.5326			GRMZM2G381386		IPR001650	IPR001841	IPR013083	IPR027417
MZ00022576	-1.0601			GRMZM2G055960		IPR008528	IPR014770	IPR014772
MZ00022587	-1.121		nucleus	GRMZM2G098557		IPR004333
MZ00022622	-1.6271	cell wall mod	Golgi	GRMZM2G010142	glucomannan 4-beta-mannosyltransferase 2 A. thaliana 58.4 502 NP_197666.1
MZ00022783	-2.2299	transport	membrane	GRMZM2G173387		IPR003855
MZ00022836	-1.0786	protein		GRMZM2G152919		IPR003613	IPR011989	IPR013083	IPR016024
MZ00022842	2.2299		nucleus	GRMZM2G422083		IPR001005	IPR006447	IPR009057	IPR017930
MZ00022892	-1.497			EU957127
MZ00022906	-1.1294		vacuole	GRMZM2G117822		IPR006926	IPR016534
MZ00022946	-1.0728
MZ00023003	-1.3028	protein		GRMZM2G040296		IPR002423	IPR002498	IPR027409	IPR027484
MZ00023067	-1.514			GRMZM2G173413		IPR011059	IPR017593
MZ00023096	-1.0874		nucleus	GRMZM2G095562		IPR000408	IPR009091
MZ00023135	-2.4219			GRMZM2G347583
MZ00023260	-1.5351			GRMZM2G011436		IPR005379	IPR005380
MZ00023268	-1.7509			GRMZM2G013783		IPR000873	IPR020845	IPR025110
MZ00023302	2.6699			BT060520
MZ00023348	-2.6033		nucleus	GRMZM2G028190	CASC3/Barentsz eIF4AIII binding protein A. thaliana 46.2 479 NP_565226.1	IPR018545
MZ00023418	0.6195			GRMZM2G366287
MZ00023424	-1.3751			BT016287
MZ00023430	0.5885			GRMZM2G326111		IPR002130	IPR020892	IPR024936
MZ00023441	-0.9684			EU969564
MZ00023474	1.8658		ribosome	GRMZM2G305154		IPR001209
MZ00023495	1.5267		ribosome	GRMZM2G034794		IPR000439	IPR012678	IPR020925	IPR024794
MZ00023529	-0.9641			BT068588
MZ00023583	0.626		cytoskeleton	GRMZM2G153292		IPR000217	IPR002452	IPR003008	IPR008280
MZ00023599	-2.2742		ribosome	GRMZM5G887054		IPR000196	IPR015972	IPR015974	IPR023638
MZ00023831	-1.7575	protein		GRMZM2G090274		IPR004403	IPR005140	IPR005141	IPR005142
MZ00023848	-1.1192	transport	membrane	GRMZM2G085086		IPR006121
MZ00023855	-1.4549			GRMZM2G399921
MZ00023880	1.7395			gi|228496059|gb|EZ065058.1|
MZ00023899	1.9809			GRMZM2G134797		IPR001564	IPR023005
MZ00023958	1.4112		ribosome	GRMZM2G155437		IPR001790
MZ00024067	1.6231		ribosome	GRMZM2G168149		IPR000851	IPR005324	IPR005711	IPR013810
MZ00024075	-1.7108	carbohydrate	plastid	GRMZM2G130230		IPR001282	IPR016040	IPR019796	IPR022674
MZ00024175	-1.3648
MZ00024219	-1.7496	transport	membrane	GRMZM2G149576		IPR002781
MZ00024376	-1.1627
MZ00024393	-0.9298			GRMZM2G115674
MZ00024544	0.5966			GRMZM5G895313		IPR001878	IPR002059	IPR011129	IPR012340
MZ00024614	-0.9427	growth reg gib biosynth	membrane	GRMZM2G093195		IPR001128	IPR002397	IPR017972
MZ00024666	1.7521
MZ00024678	-1.0912
MZ00024685	0.8841		nucleus	GRMZM2G106574	splicing factor 3B subunit 5 A. thaliana 98.8 86 NP_849379.1	IPR009846	IPR017089
MZ00024727	-1.7201
MZ00024748	-1.5379
MZ00024763	0.4538			GRMZM2G105167		IPR013784	IPR014766	IPR019008
MZ00024785	1.5502	protein		GRMZM2G013461		IPR000010	IPR018073	IPR020381	IPR027214
MZ00024885	-1.0564			GRMZM2G033649		IPR001251	IPR009038	IPR011074
MZ00024888	2.1658		membrane	GRMZM2G033641		IPR001251	IPR009038	IPR011074
MZ00024905	-1.3229		membrane	GRMZM2G000039		IPR007587	IPR016024
MZ00024971	-1.6195	cell cycle/development	cell wall	GRMZM2G021427		IPR005795	IPR007112	IPR007117	IPR007118
MZ00024985	-0.995	redox	ER	GRMZM5G899349		IPR001128	IPR002403	IPR017972
MZ00024990	-1.2971			GRMZM2G116876		IPR007312	IPR017850
MZ00025009	1.046		ribosome	GRMZM2G146818		IPR002222	IPR005732	IPR020934	IPR023575
MZ00025096	-1.5686
MZ00025170	-1.6954			GRMZM2G362850		IPR000629	IPR001650	IPR011545	IPR014001
MZ00025246	-0.9976		nucleus	GRMZM2G457889	probable histone deacetylase 19 Z. mays 92.0 697 NP_200914.2	IPR000286	IPR023801
MZ00025349	-1.7173	redox		GRMZM2G065928		IPR001128	IPR002401	IPR017972
MZ00025411	-1.137		cytoskeleton	GRMZM2G017525		IPR009768
MZ00025423	-1.3851		nucleus	GRMZM2G168096		IPR000330	IPR000357	IPR001650	IPR011989
MZ00025476	-1.3911
MZ00025550	1.908			GRMZM2G020295		IPR002637	IPR027502
MZ00025623	-0.9501			GRMZM2G151992		IPR006402	IPR010237	IPR023214
MZ00025668	1.7111	cell cycle/development	nucleus	GRMZM2G134396	AMP deaminase A. thaliana 76.0 835 NP_565886.1	IPR001365	IPR001711	IPR006329	IPR006650
MZ00025799	-1.6566			GRMZM5G853361		IPR001680	IPR015943	IPR017986	IPR019775
MZ00025857	1.1859			GRMZM5G846140
MZ00025939	-1.1936	protein	nucleus	GRMZM2G443509	putative protein phosphatase 2C 40 A. thaliana 59.0 481 NP_566554.1	IPR001932	IPR015655
MZ00026046	-1.6885	transport		GRMZM2G151905		IPR001494	IPR011989	IPR016024
MZ00026087	-1.8844	transport	membrane	GRMZM2G171702		IPR004776	IPR014024
MZ00026160	1.2936	redox		GRMZM2G044383		IPR004045	IPR010987	IPR012336	IPR017933
MZ00026238	0.6579			GRMZM2G081571		IPR005302	IPR005303	IPR011037
MZ00026277	0.5992	protein		GRMZM2G010944		IPR015310
MZ00026291	1.1153	transport	membrane	GRMZM2G060824		IPR001757	IPR006544	IPR008250	IPR018303
MZ00026315	-2.0877	transport	membrane	GRMZM5G802881		IPR006043
MZ00026441	0.6959	stress	nucleus	GRMZM2G012280	CCHC-type zinc knuckle protein A. thaliana 60.4 255 NP_001077828.1	IPR001878
MZ00026454	-1.4427
MZ00026457	2.1934			GRMZM2G033867		IPR007650
MZ00026500	0.8438			GRMZM2G152751
MZ00026524	-1.2068			BT043387
MZ00026558	-1.4154		membrane	GRMZM2G027821		IPR006461
MZ00026586	-2.1309			GRMZM2G113726		IPR001680	IPR015943	IPR017986
MZ00026615	1.7789			GRMZM2G143452
MZ00026717	-1.3344		membrane	GRMZM2G083058		IPR002781
MZ00026724	0.3955			GRMZM2G159678		IPR005181
MZ00026791	0.6802			BT068708
MZ00026877	-1.2988			GRMZM2G007914
MZ00026959	1.0575			GRMZM2G409430		IPR011502
MZ00027019	1.3382	protein	membrane	GRMZM2G107565		IPR001932	IPR015655
MZ00027046	1.2092			GRMZM2G147266
MZ00027060	1.8558	redox	ER	GRMZM2G135385		IPR001199	IPR018506
MZ00027076	1.8853	stress	membrane	GRMZM2G440968		IPR000010	IPR020381	IPR027214
MZ00027111	-1.2982	redox	plastid	GRMZM5G869196		IPR005746	IPR012336	IPR013766
MZ00027172	1.0106	cell cycle/development		GRMZM2G139973		IPR008728
MZ00027207	-1.5957		cytoskeleton	GRMZM5G837018		IPR001752	IPR019821	IPR027417
MZ00027224	-1.0744			GRMZM2G031859		IPR001900	IPR002716	IPR006596	IPR012340
MZ00027273	0.8932		nucleus	GRMZM2G040702		IPR005576	IPR012340
MZ00027275	-1.2324			GRMZM2G176910		IPR012677	IPR014789
MZ00027308	-2.2875	carbohydrate	cell wall	GRMZM2G027385		IPR001944	IPR008979	IPR013781	IPR017853
MZ00027344	0.8901			GRMZM5G816356		IPR001279
MZ00027360	-2.0137	lipids		GRMZM2G374475		IPR001087	IPR013831
MZ00027480	1.269		membrane	GRMZM2G330650		IPR000727	IPR005606
MZ00027526	0.8114		mitoch	GRMZM2G131817		IPR002885	IPR011990
MZ00027740	-1.4848		membrane	GRMZM2G126235		IPR005821
MZ00027790	-1.1381		nucleus	GRMZM2G471089		IPR002487
MZ00027848	1.4147		mitoch	GRMZM2G472023		IPR001440	IPR011990	IPR013026	IPR019734
MZ00027875	1.2616	cell cycle/development	membrane	GRMZM2G016480	putative inactive receptor kinase A. thaliana 61.3 625 NP_200638.1	IPR000719	IPR011009	IPR013210	IPR013320
MZ00027883	1.4216			GRMZM2G504046
MZ00027884	-2.7527
MZ00027924	-1.3159	cell cycle/development		GRMZM2G022120	transducin/WD40 domain-containing protein A. thaliana 64.1 320 NP_851281.1	IPR001680	IPR015943	IPR017986	IPR019775
MZ00027940	-1.107			gi|228530369|gb|EZ109363.1|
MZ00027947	-1.0692			GRMZM2G341271		IPR001841	IPR013083	IPR017907
MZ00027965	-1.5278		membrane	GRMZM2G116327		IPR003691
MZ00027994	0.4779	redox	mitoch	GRMZM2G013607		IPR001041	IPR001055	IPR012675	IPR018298
MZ00028122	-1.5575	carbohydrate	plastid	AC148152.3_FG008		IPR001360	IPR013781	IPR017853	IPR018120
MZ00028125	1.7549			GRMZM2G143591		IPR022212	IPR025486
MZ00028148	1.1473
MZ00028215	-1.2555			BT017665
MZ00028219	-1.1081	secondary met		GRMZM2G031138		IPR002213
MZ00028347	-1.6417		nucleus	GRMZM2G160730		IPR003855
MZ00028377	-2.3455			GRMZM2G034174
MZ00028394	-1.3804	redox	plastid	GRMZM2G349062		IPR013626	IPR017941
MZ00028450	-1.7817	lipids		GRMZM2G403007		IPR016140
MZ00028460	-1.1732
MZ00028486	1.555	redox	membrane	GRMZM2G091456		IPR003042	IPR006076	IPR013698
MZ00028514	-1.0764		nucleus	GRMZM2G048411	methyl-CPG-binding domain 8 A. thaliana 48.4 126 NP_850949.1	IPR007087	IPR015880	IPR016177
MZ00028572	-1.0406		mitoch	GRMZM2G103250		IPR002885	IPR004575	IPR011990
MZ00028588	1.0989	carbohydrate		GRMZM2G311756		IPR008811	IPR013785	IPR017853
MZ00028653	0.7102			AC233880.1_FG006		IPR003035
MZ00028667	1.6087
MZ00028717	0.6334			GRMZM2G142777		IPR001345	IPR013078
MZ00028730	-1.2375			GRMZM5G860226		IPR006683
MZ00028761	-1.291			GRMZM2G085960		IPR001910	IPR023186
MZ00028766	-1.5131			GRMZM2G167886		IPR001680	IPR015943	IPR017986	IPR019775
MZ00028785	-1.3363			GRMZM2G154366		IPR007651	IPR013209	IPR023214	IPR026058
MZ00028799	1.3003	redox		GRMZM2G046472		IPR008011	IPR026868
MZ00028813	-1.0742	cell cycle/development	cell wall	GRMZM2G111521	esterase/lipase domain-containing protein A. thaliana 77.5 293 NP_194831.3
MZ00028821	-1.7148	carbohydrate	plastid	GRMZM2G025854		IPR005841	IPR005843	IPR005844	IPR005845
MZ00028859	-0.9553			GRMZM5G845021		IPR002891	IPR027417
MZ00028866	0.7127
MZ00028887	1.9514	transport	membrane	GRMZM2G133421		IPR007594
MZ00028906	-1.0856	transport	membrane	GRMZM2G430675		IPR003439	IPR003593	IPR017871	IPR027417
MZ00028916	1.1819			GRMZM2G013814		IPR021788
MZ00028977	-1.6832		nucleus	GRMZM2G009627		IPR001632	IPR001680	IPR015943	IPR017986
MZ00028993	1.4548			GRMZM2G079290		IPR009438
MZ00029013	-1.3015			BT018830
MZ00029061	0.829		mitoch	GRMZM2G165629		IPR002030	IPR018108	IPR023395
MZ00029064	-1.3852			GRMZM2G125529		IPR000504	IPR012677
MZ00029072	1.7361		cell wall	GRMZM2G130375	beta galactosidase 1 A. thaliana 70.9 834 NP_187988.1	IPR000922	IPR001944	IPR008979	IPR013781
MZ00029091	-0.9224	cell cycle/development	nucleus	GRMZM2G095598		IPR000315	IPR010402
MZ00029122	1.688	transport		GRMZM2G069405		IPR000504	IPR002075	IPR012677	IPR018222
MZ00029152	-1.6478			GRMZM2G015090		IPR001611	IPR015766
MZ00029164	-3.0534	protein		GRMZM2G128319		IPR000719	IPR002290	IPR008271	IPR011009
MZ00029175	1.3575			GRMZM2G028254		IPR008590
MZ00029176	-1.197	signal transduction		GRMZM2G084339	transducin/WD40 domain-containing protein A. thaliana 56.2 481 NP_200231.1
MZ00029212	-1.5139	protein		GRMZM2G098058		IPR001623	IPR018253
MZ00029230	-1.2874	transport	membrane	GRMZM2G072632		IPR004776
MZ00029280	0.3435			GRMZM2G359397
MZ00029293	-2.2998			GRMZM2G107571		IPR016024
MZ00029295	0.548
MZ00029302	-1.0519
MZ00029303	0.2096			GRMZM2G131262		IPR012946
MZ00029394	0.8503			GRMZM2G160702		IPR001680	IPR015943	IPR017986	IPR019775
MZ00029475	2.0908			GRMZM2G360698		IPR021139	IPR024768	IPR025605
MZ00029519	-1.3942			GRMZM2G113545
MZ00029523	-1.3487			GRMZM5G869299
MZ00029527	-1.3446		plastid	GRMZM2G078412		IPR001890
MZ00029545	-1.8226		membrane	GRMZM2G111269		IPR000719	IPR001245	IPR008271	IPR011009
MZ00029587	1.7139			GRMZM2G134183
MZ00029617	-1.4877	carbohydrate		GRMZM2G376416		IPR001360	IPR013781	IPR017853	IPR018120
MZ00029631	-1.1475	signal transduction	plastid	GRMZM2G106578		IPR000756	IPR001206	IPR016064
MZ00029658	-1.1032		plastid	GRMZM2G011319		IPR003593	IPR027417
MZ00029679	-1.8098			GRMZM2G402653		IPR000648	IPR001849	IPR011993
MZ00029714	-1.5562			GRMZM2G071023		IPR002504	IPR016064	IPR017437
MZ00029759	2.1542
MZ00029764	-1.2989	signal transduction	nucleus	GRMZM2G104081		IPR001312	IPR022672	IPR022673
MZ00029771	-0.9982			gi|228491835|gb|EZ100810.1|
MZ00029892	-1.0817		membrane	GRMZM2G114751		IPR000620
MZ00029943	1.8021		mitoch	GRMZM2G072029		IPR002067	IPR018108	IPR023395
MZ00029952	0.8857	protein		GRMZM2G024211		IPR000383
MZ00029989	-1.0917	protein		GRMZM2G073310		IPR003613	IPR011989	IPR013083
MZ00029998	-1.1935			GRMZM2G180612		IPR010765
MZ00030030	0.2891	lipids	plastid	GRMZM2G022563	3-oxoacyl-[acyl-carrier-protein] synthase III A. thaliana 74.8 361 NP_176452.1	IPR004655	IPR013747	IPR013751	IPR016038
MZ00030033	-1.2287
MZ00030046	0.533	carbohydrate	plastid	GRMZM2G011373		IPR011013	IPR014718
MZ00030059	-1.7659
MZ00030073	-1.1724		nucleus	GRMZM2G475362		IPR006562	IPR014012
MZ00030106	-1.3051			GRMZM2G124249
MZ00030142	-2.0088	carbohydrate	membrane	GRMZM5G824405	fructose-2.6-bisphosphatase A. thaliana 77.4 728 NP_172191.1	IPR001345	IPR002044	IPR003094	IPR013078
MZ00030192	-1.2084			GRMZM2G703231		IPR002912
MZ00030234	-1.5981		Golgi	GRMZM2G061419	nucleotide-diphospho-sugar transferase domain-containing protein A. thaliana 83.7 514 NP_001189555.1	IPR025993
MZ00030239	-1.6626
MZ00030308	-1.1375			GRMZM2G444692		IPR009755
MZ00030351	-1.1969		nucleus	GRMZM2G109879		IPR003340	IPR015300
MZ00030365	-1.5832			GRMZM2G339866		IPR021775
MZ00030388	-1.4958		nucleus	GRMZM2G057413		IPR011598	IPR015660
MZ00030426	-1.3408			GRMZM2G061890		IPR008806	IPR013197
MZ00030449	1.3788			GRMZM2G403190
MZ00030455	-1.2739	protein		GRMZM2G033724		IPR009003
MZ00030527	2.3726
MZ00030585	-1.4905
MZ00030616	-1.3976			GRMZM5G862488		IPR002638	IPR006405	IPR007229	IPR015977
MZ00030648	1.1361
MZ00030664	-2.3212	protein		GRMZM2G154621		IPR001394	IPR006615	IPR018200	IPR019955
MZ00030682	0.6954	protein	ER	GRMZM2G143817		IPR007599
MZ00030724	1.9611			GRMZM2G375172		IPR010541	IPR013881	IPR027104
MZ00030737	1.6831			EU944701
MZ00030742	1.2738
MZ00030746	1.6288			GRMZM5G894891
MZ00030755	0.806			gi|228533954|gb|EZ112948.1|
MZ00030795	-0.9349			GRMZM2G446625		IPR010765
MZ00030803	-1.8493
MZ00030829	-2.1962	redox		GRMZM2G111954		IPR001395	IPR018170	IPR023210
MZ00030852	-1.7604		nucleus	GRMZM2G043600		IPR004827
MZ00030865	1.5435
MZ00030915	-1.0326		plasmodesma	GRMZM2G001934	leucine-rich repeat protein kinase-like protein A. thaliana 55.2 927 NP_189017.1	IPR000719	IPR001245	IPR008271	IPR011009
MZ00030936	2.5906			EU941370
MZ00031055	0.4303			EU960240
MZ00031080	-1.7245	signal transduction		GRMZM2G389948		IPR000719	IPR001611	IPR008271	IPR011009
MZ00031111	1.7031			GRMZM2G146589		IPR002313	IPR004364	IPR004365	IPR006195
MZ00031212	1.7431			GRMZM2G003835
MZ00031223	-1.6624			GRMZM2G103873
MZ00031251	1.8575	redox		GRMZM2G039278		IPR001128	IPR002401	IPR017972
MZ00031294	-1.0857		nucleus	GRMZM2G172621		IPR003340	IPR011124	IPR015300
MZ00031310	-1.3748			GRMZM2G149923		IPR002048	IPR011992	IPR018247
MZ00031330	1.6645	protein		GRMZM2G084252		IPR000795	IPR001876	IPR004160	IPR004161
MZ00031342	-1.8498	growth reg	vacuole	GRMZM2G050997		IPR006093	IPR006094	IPR015345	IPR016164
MZ00031389	-1.2966
MZ00031406	-2.0725			GRMZM2G146118		IPR004043	IPR013951
MZ00031407	-1.8764			GRMZM2G057078
MZ00031469	-0.8248			GRMZM2G069816		IPR000504	IPR009818	IPR012677
MZ00031483	0.4204			GRMZM2G076279
MZ00031534	-1.5864	protein	nucleus	GRMZM2G156035		IPR000719	IPR008271	IPR011009	IPR017441
MZ00031541	-2.6217			BT039313
MZ00031595	1.9609			GRMZM2G085303
MZ00031603	1.7267	stress	nucleus	GRMZM2G056407	myb domain protein 94 A. thaliana 68.5 317 NP_190344.1	IPR001005	IPR009057	IPR017930
MZ00031648	-1.2818			GRMZM2G121117		IPR018545
MZ00031683	1.2354
MZ00031783	-1.2333	proten	membrane	GRMZM2G308860		IPR003439	IPR003593	IPR013525	IPR017871
MZ00031799	-1.3442
MZ00031821	1.6816		ribosome	GRMZM2G180903		IPR000876	IPR013845
MZ00031881	-1.2446			GRMZM2G046402
MZ00031893	-1.1341			GRMZM2G002286
MZ00031915	-1.1479		membrane	GRMZM2G004784		IPR015414
MZ00031948	-0.9875
MZ00031980	-1.1219			GRMZM2G171639
MZ00032061	-1.2713	carbohydrate	plastid	GRMZM2G391936		IPR005835	IPR005836	IPR011004	IPR011831
MZ00032071	-1.5527			GRMZM2G312738		IPR025151
MZ00032101	-1.1373			EU947544
MZ00032116	-2.8999	signal transduction	membrane	GRMZM2G065388		IPR027272
MZ00032136	-1.7115		plastid	GRMZM2G493395		IPR005474	IPR005475	IPR005476	IPR005477
MZ00032137	-1.2098		cytoskeleton	GRMZM2G053284		IPR004000	IPR004001	IPR020902
MZ00032172	-1.3627			GRMZM2G388297
MZ00032220	-2.0203			GRMZM2G049342		IPR000403	IPR003151	IPR009076	IPR011009
MZ00032275	-1.2322	carbohydrate		GRMZM2G136803		IPR003385	IPR013781	IPR017853
MZ00032322	1.4359
MZ00032396	1.754			GRMZM2G070515
MZ00032434	-2.0436
MZ00032521	0.6587			GRMZM2G103900
MZ00032537	1.5658	growth reg	membrane	GRMZM2G103773	brassinosteroid-6-oxidase 2 A. thaliana 64.7 464 NP_566852.1	IPR001128	IPR002401	IPR017972
MZ00032647	1.6139
MZ00032652	-1.7912			GRMZM2G142039
MZ00032695	-1.7216	protein		GRMZM2G438895		IPR001623
MZ00032715	1.743	redox	membrane	GRMZM2G076225		IPR001117	IPR008972	IPR011706	IPR011707
MZ00032722	-1.1204			GRMZM2G094698		IPR009769
MZ00032732	-1.6666		nucleus	GRMZM2G060349		IPR000432	IPR005747	IPR007696	IPR027417
MZ00032789	-1.4299
MZ00032798	-1.3097			GRMZM2G068763
MZ00032838	-1.712	signal transduction		GRMZM2G169020		IPR000719	IPR008271	IPR011009	IPR013320
MZ00032925	-1.5211	stress	membrane	GRMZM2G027958		IPR000719	IPR008271	IPR011009
MZ00032944	-1.2838	transport	membrane	GRMZM2G355523		IPR003439	IPR003593	IPR017871	IPR026082
MZ00032955	-1.0088			GRMZM2G077897		IPR008545
MZ00032964	-0.9105	cell cycle/development	nucleus	GRMZM2G145041	protein REVEILLE 2 / DNA binding / transcription factor A. thaliana 67.4 187 XP_001696447.1	IPR001005	IPR006447	IPR009057	IPR017930
MZ00033064	2.0554			GRMZM2G029785
MZ00033226	-1.1294	protein		GRMZM2G172829		IPR003593	IPR004487	IPR013093	IPR019489
MZ00033231	-1.2962
MZ00033248	-1.7542
MZ00033281	-1.354
MZ00033289	-1.8626		membrane	GRMZM2G113899		IPR004240
MZ00033405	0.9789			GRMZM2G106790
MZ00033497	-0.9692	transport	membrane	GRMZM2G161641		IPR013057
MZ00033546	-1.5919			GRMZM5G828581		IPR004853
MZ00033556	-1.4669			GRMZM2G080499		IPR000719	IPR001245	IPR008271	IPR011009
MZ00033762	1.6872	stress		GRMZM2G132875	putative Aldo/keto reductase A. thaliana 50.5 315 NP_176204.1	IPR001395	IPR018170	IPR020471	IPR023210
MZ00034249	-1.9973			GRMZM2G139419		IPR005120	IPR012677
MZ00034280	-1.5167		nucleus	GRMZM2G063151		IPR001005	IPR009057	IPR017930
MZ00034377	1.6062	cell cycle/development	nucleus	GRMZM2G060924		IPR003593	IPR008921	IPR013748	IPR027417
MZ00034379	-1.0735			AC218035.3_FG004		IPR006968
MZ00034849	1.3726	redox	membrane	GRMZM2G060898		IPR005797	IPR016174	IPR016175	IPR023530
MZ00034866	1.008		ribosome	GRMZM5G858556		IPR001971	IPR018102
MZ00034876	1.8303		ribosome	GRMZM5G811749		IPR000307	IPR020592	IPR023803	IPR026994
MZ00034880	1.0319		ribosome	GRMZM2G015024		IPR001063	IPR005727
MZ00034902	-1.1171		plastid	GRMZM2G448389		IPR000194	IPR000793	IPR003593	IPR004100
MZ00034968	-1.3381			GRMZM2G163406		IPR001229	IPR004265
MZ00034985	1.6659
MZ00035013	-1.3555			EU947166
MZ00035049	-1.4269
MZ00035125	0.8209			gi|228539632|gb|EZ052784.1|
MZ00035156	-1.8753		nucleus	GRMZM2G110309		IPR001005	IPR009057	IPR017930	IPR019955
MZ00035224	-1.3377
MZ00035255	-1.4258	carbohydrate	cell wall	GRMZM2G039588		IPR008183	IPR011013	IPR014718	IPR025532
MZ00035308	1.048			GRMZM2G102808		IPR000504	IPR012677
MZ00035345	1.8746			EU970422
MZ00035419	-1.1892
MZ00035453	1.6801		membrane	GRMZM2G180211		IPR005045
MZ00035464	1.4581
MZ00035508	-1.1392			GRMZM2G069649		IPR001810	IPR006553
MZ00035571	-1.6033	lipids	plastid	GRMZM2G040095		IPR000907	IPR001024	IPR001246	IPR008976
MZ00035618	0.8159	cell wall mod	cell wall	GRMZM2G039454		IPR001841	IPR005150	IPR013083
MZ00035640	-1.5973	C4 photosynthesis	plastid	GRMZM2G122479		IPR001891	IPR012301	IPR012302	IPR015884
MZ00035691	-1.2508			gi|228538888|gb|EZ052086.1|
MZ00035708	0.6423			gi|228501697|gb|EZ070696.1|
MZ00035837	0.4514	stress		GRMZM2G052100		IPR003496
MZ00035842	-1.1254	C4 photosynthesis	plastid	GRMZM2G121878		IPR001765	IPR015892
MZ00035857	-1.3335		plastid	GRMZM2G019413	major facilitator protein A. thaliana 47.7 492 NP_180589.1	IPR010658	IPR016196
MZ00035934	1.8301	cell cycle/development	nucleus	GRMZM2G171395		IPR003441
MZ00035935	-1.2638	cell cycle/development	nucleus	GRMZM2G091490		IPR003441
MZ00035936	-1.6307	transport	membrane	GRMZM2G020610		IPR006153
MZ00035980	-0.9387	cell cycle/development	nucleus	GRMZM2G014653		IPR003441
MZ00036012	-1.1616	transport	membrane	GRMZM2G361652		IPR000109	IPR016196
MZ00036067	-1.4144
MZ00036128	-0.9691			GRMZM2G130505		IPR000210	IPR011333	IPR013069
MZ00036168	1.4496
MZ00036172	1.4345
MZ00036242	1.0297			gi|228529927|gb|EZ108921.1|
MZ00036255	-1.4482			GRMZM2G063024		IPR012392	IPR013601	IPR013747	IPR016038
MZ00036268	0.8154			gi|228496929|gb|EZ065928.1|
MZ00036273	0.3652			EU961991
MZ00036277	0.5504		ribosome	GRMZM2G385287		IPR000702	IPR002359	IPR020040
MZ00036297	1.8937			EU960550
MZ00036325	0.7721			EU961747
MZ00036479	-1.4333
MZ00036526	-1.8859	signal transduction	nucleus	GRMZM2G104262		IPR002081	IPR005101	IPR006050	IPR014134
MZ00036571	-1.7193		nucleus	GRMZM2G099130		IPR013256
MZ00036586	-1.0407		cytoskeleton	GRMZM2G012030		IPR011684
MZ00036615	1.4717
MZ00036625	0.5295
MZ00036692	-1.2849	transport	membrane	GRMZM2G024808		IPR010658	IPR016196
MZ00036734	1.4327			GRMZM2G487778
MZ00036795	1.3001
MZ00036796	-1.2205
MZ00036900	1.8561
MZ00036943	-1.3958			BT042979
MZ00037076	1.6914
MZ00037096	1.117		ribosome	GRMZM5G890561		IPR001780	IPR009000	IPR018266
MZ00037117	0.3066
MZ00037125	1.3891
MZ00037164	1.6942
MZ00037211	-1.0752		plastid	GRMZM2G118441	major facilitator protein A. thaliana 47.7 492 NP_180589.1	IPR010658	IPR016196
MZ00037267	-1.1514	transport	membrane	GRMZM2G416484		IPR000008	IPR008973	IPR013583	IPR018029
MZ00037276	0.7187		membrane	GRMZM2G300944		IPR008901
MZ00037286	-2.497	signal transduction	membrane	GRMZM2G137435		IPR000008	IPR000909	IPR001192	IPR001711
MZ00037350	-1.1301
MZ00037385	-1.6783
MZ00037482	2.2162
MZ00037534	-1.2114		nucleus	GRMZM2G075320		IPR003822	IPR013194
MZ00037538	0.7971			gi|228539632|gb|EZ052784.1|
MZ00037572	0.8341
MZ00037596	-1.3426
MZ00037607	2.0149			BT023982
MZ00037660	2.2571			gi|228543969|gb|EZ056878.1|
MZ00037676	1.3646
MZ00037702	-1.4453			GRMZM2G325920
MZ00037709	1.7719
MZ00037718	1.4787
MZ00037758	-0.89
MZ00037795	1.8396			EU951429
MZ00037819	-0.8617
MZ00037885	1.5645			BT034120
MZ00037914	-1.0643
MZ00037928	0.7154		nucleus	GRMZM2G064845		IPR024752
MZ00038010	-1.1018
MZ00038013	1.7104			BT017096
MZ00038083	1.7526			BT023987
MZ00038116	1.034
MZ00038129	0.3984	lipids		GRMZM2G130528		IPR001087	IPR013831
MZ00038130	1.406
MZ00038147	-1.7668		mitoch	GRMZM2G032190	copper ion binding protein A. thaliana 52.4 314 NP_194987.2
MZ00038168	0.4993
MZ00038185	0.9092			BT018259
MZ00038189	-1.2028
MZ00038226	-1.0344
MZ00038283	2.0078
MZ00038320	2.5235
MZ00038327	1.3783			GRMZM2G386064
MZ00038390	0.4355
MZ00038484	-1.2271			GRMZM2G115265
MZ00038502	1.0523
MZ00038525	1.3052
MZ00038641	-1.458		plastid	GRMZM2G038487		IPR013626	IPR015881	IPR017941
MZ00038647	-1.4332			GRMZM2G358540		IPR004864
MZ00038674	1.6805
MZ00038700	2.0427			gi|228547591|gb|EZ060468.1|
MZ00038702	-1.2215	carbohydrate		GRMZM2G446515		IPR001371	IPR001554	IPR008540	IPR013781
MZ00038732	-1.4577	cell wall mod	Golgi	GRMZM2G135743	plant glycogenin-like starch initiation protein 1 A. thaliana 71.7 632 NP_001030722.1	IPR002495
MZ00038789	-1.6406	carbohydrate	nucleus	GRMZM2G080054		IPR011598	IPR024097	IPR024102
MZ00038903	-1.1528
MZ00038911	-1.8161			GRMZM2G330218		IPR008581
MZ00038999	-2.2273
MZ00039016	1.7558
MZ00039021	1.5625
MZ00039160	1.772			GRMZM2G032971
MZ00039175	1.7283
MZ00039194	-0.9989		ribosome			IPR002132	IPR022803
MZ00039254	-1.9884			GRMZM2G117517		IPR019591	IPR027417
MZ00039260	-2.0668		nucleus	GRMZM2G174784		IPR001471	IPR016177
MZ00039337	-1.1561	lipids		GRMZM2G135588		IPR002020	IPR016141	IPR016142	IPR016143
MZ00039415	-1.701			GRMZM2G059620		IPR002530
MZ00039462	1.3139
MZ00039463	-0.9953
MZ00039719	-1.456			GRMZM2G334384
MZ00039722	-1.0289			GRMZM2G009335
MZ00039730	1.0351	transport		GRMZM2G004996		IPR005024
MZ00039756	-1.5388
MZ00039773	0.9428	transport	mitoch	GRMZM2G157574		IPR007853	IPR024158
MZ00039794	-1.7505
MZ00039820	1.8484			EU944407
MZ00039858	1.6274
MZ00039869	1.4509
MZ00039878	-1.4201
MZ00039959	1.2567
MZ00039988	-1.0621	protein	nucleus	GRMZM2G063144	mitogen-activated protein kinase 20	IPR000719	IPR011009
MZ00040028	-0.8685			GRMZM2G156218		IPR001251	IPR011074
MZ00040038	1.5282
MZ00040051	-1.8224			GRMZM2G002910		IPR027417
MZ00040068	1.4827
MZ00040115	1.4074			GRMZM2G026580		IPR003593	IPR008921	IPR012763	IPR022754
MZ00040140	-1.425	transport	membrane	GRMZM2G127396		IPR001757	IPR006539	IPR023214
MZ00040149	2.177
MZ00040160	1.2993		ribosome	GRMZM2G023748		IPR002143	IPR016094	IPR016095	IPR023673
MZ00040170	0.6535
MZ00040237	0.5305
MZ00040262	0.4216		nucleus	GRMZM2G098721		IPR007808
MZ00040272	1.3857
MZ00040285	0.4814		vacuole	GRMZM2G042040		IPR001129	IPR023352
MZ00040299	-1.5839
MZ00040310	-1.3232			GRMZM2G463576
MZ00040326	-1.0991	transport	membrane	GRMZM2G029219		IPR011701	IPR016196	IPR020846
MZ00040432	-2.2517	cell wall mod	cell wall	GRMZM2G030173		IPR000757	IPR008264	IPR008985	IPR013320
MZ00040435	-1.5278	stress	nucleus	GRMZM2G346861		IPR001938
MZ00040440	1.3461			GRMZM2G162056		IPR000182	IPR016181
MZ00040441	-1.6683			GRMZM2G456491		IPR001849	IPR008546	IPR013666
MZ00040464	-1.3303	cell wall mod	cell wall	GRMZM2G146152		IPR001117	IPR002355	IPR008972	IPR011706
MZ00040501	2.2089	transport	membrane	GRMZM2G164743		IPR011701	IPR016196	IPR020846
MZ00040516	1.62
MZ00040532	1.3423
MZ00040541	-1.2518	secondary met		GRMZM2G131205		IPR001509	IPR016040
MZ00040550	-1.0523
MZ00040609	-1.1139		nucleus	GRMZM2G050305	transcription repressor MYB4 A. thaliana 78.0 281 NP_195574.1	IPR001005	IPR009057	IPR017930
MZ00040640	0.5466	protein		GRMZM2G001327		IPR000795	IPR004160	IPR004161	IPR004539
MZ00040660	-2.4377	transport	membrane	GRMZM2G027851		IPR004709	IPR006153	IPR018422
MZ00040678	-1.3555
MZ00040679	-1.5492
MZ00040690	-1.0414
MZ00040730	-1.3941		membrane	GRMZM2G105652		IPR014812	IPR016159
MZ00040789	-1.0682
MZ00040793	1.3982
MZ00040903	1.1044
MZ00040926	0.6146		ribosome	GRMZM2G336875		IPR001047	IPR018283	IPR022309
MZ00040927	0.8252			GRMZM2G031545		IPR001326	IPR010987	IPR014038	IPR014717
MZ00040969	1.4814
MZ00041040	-1.0537			gi|228540977|gb|EZ054045.1|
MZ00041052	0.8067			EU972069
MZ00041175	0.5617		ribosome	GRMZM2G077851		IPR002171	IPR008991	IPR012340	IPR014722
MZ00041220	-1.4256			BT016184
MZ00041233	-1.0735			AF546187.1_FG007		IPR002530
MZ00041304	1.0884
MZ00041313	-1.3926	transport	membrane	GRMZM2G174807		IPR000425	IPR022357	IPR023271
MZ00041383	0.9175
MZ00041464	-1.4092			BT016831
MZ00041636	-1.8197	lipids	plastid	GRMZM2G102878	fatty acyl-ACP thioesterase A A. thaliana 73.1 316 NP_193041.1	IPR000648	IPR002864
MZ00041649	0.429		plastid	GRMZM2G325575		IPR001519	IPR008331	IPR009040	IPR009078
MZ00041650	0.366			GRMZM2G325575		IPR001519	IPR008331	IPR009040	IPR009078
MZ00041818	1.6823			GRMZM2G019260		IPR005916	IPR006204	IPR013750	IPR014721
MZ00041879	-1.3492			GRMZM2G105587
MZ00041941	1.2665			EU941087
MZ00041995	-1.1927
MZ00042042	1.5445			EU965475
MZ00042049	0.3745	protein	nucleus	GRMZM2G144782	ring finger and CHY zinc finger domain-containing protein 1 A. thaliana 72.4 254 NP_197683.1	IPR001841	IPR004039	IPR008913	IPR013083
MZ00042062	1.5583		mitoch	GRMZM2G008864		IPR000049	IPR012255	IPR014729	IPR014730
MZ00042109	0.7187			EU961745
MZ00042150	-1.2636
MZ00042155	1.4282		nucleus	GRMZM2G104258		IPR024864	IPR025712
MZ00042204	-1.8731		membrane	GRMZM2G314233		IPR016643
MZ00042304	-1.2379		plastid	GRMZM2G150952		IPR000719	IPR006843	IPR011009
MZ00042363	-1.4281	carbohydrate		GRMZM2G429118		IPR001509	IPR008089	IPR016040
MZ00042400	-1.7435	cell wall mod	nucleus	GRMZM2G122335	mitogen-activated protein kinase 20 A. thaliana 82.0 604 NP_565989.1	IPR000719	IPR002290	IPR003527	IPR011009
MZ00042418	-1.1992			GRMZM2G050214
MZ00042442	-1.7397	signal transduction		GRMZM2G114575		IPR000719	IPR002290	IPR004041	IPR008271
MZ00042444	1.7837	lipids		GRMZM2G401664		IPR000909	IPR017946
MZ00042479	-1.0905			gi|228544586|gb|EZ057495.1|
MZ00042483	0.998	lipids		GRMZM5G882821		IPR002921
MZ00042505	-1.2291		nucleus	GRMZM2G125294		IPR001356	IPR004022	IPR009057	IPR018500
MZ00042522	-1.4678
MZ00042536	1.1725			GRMZM2G002948
MZ00042549	0.9605			gi|228531843|gb|EZ110837.1|
MZ00042559	-1.7266		nucleus	GRMZM2G068024
MZ00042569	0.9507			GRMZM2G039512
MZ00042668	-1.3219
MZ00042702	-1.5782		nucleus	GRMZM2G109869		IPR005202
MZ00042705	2.333		nucleus	GRMZM2G381822		IPR020795
MZ00042758	-1.7561	carbohydrate		GRMZM5G881887		IPR001509	IPR016040
MZ00042888	0.9891		ribosome	GRMZM2G156673		IPR000235	IPR005716	IPR020606	IPR023798
MZ00043035	1.5013	carbohydrate		GRMZM2G453805		IPR001223	IPR001579	IPR013781	IPR017853
MZ00043122	1.3027		ribosome	GRMZM2G004057		IPR001147	IPR008991	IPR018259
MZ00043123	1.114
MZ00043150	0.5737		ribosome	GRMZM2G435338		IPR002132	IPR019038	IPR020929	IPR022803
MZ00043211	-1.0825
MZ00043234	-1.2545
MZ00043323	1.6924
MZ00043328	1.3602
MZ00043340	1.3096
MZ00043377	0.2602	C4 photosynthesis	plastid	GRMZM2G098520		IPR000894	IPR024680	IPR024681
MZ00043451	-1.0842	protein		GRMZM2G166281		IPR000118	IPR000169	IPR000668	IPR013128
MZ00043564	2.6842			gi|228544489|gb|EZ057398.1|
MZ00043617	1.8011
MZ00043647	-1.3111	lipids	plastid	GRMZM2G124335		IPR014030	IPR014031	IPR016038	IPR016039
MZ00043665	1.0661	protein		GRMZM2G038309		IPR011009	IPR011991	IPR015285	IPR018934
MZ00043745	0.5586
MZ00043754	0.5107			GRMZM2G137561		IPR008011
MZ00044040	0.6319		plastid	GRMZM2G048313		IPR001041	IPR006058	IPR010241	IPR012675
MZ00044089	2.0788			BT018454
MZ00044125	1.6406
MZ00044135	-1.3367	cell cycle/development	nucleus	GRMZM2G116614		IPR010399	IPR018467
MZ00044149	-1.4366			BT017527
MZ00044200	-0.7557	carbohydrate	membrane	GRMZM2G127117		IPR000490	IPR013781	IPR017853
MZ00044219	2.0304		membrane	GRMZM2G005499		IPR000620	IPR004853
MZ00044285	2.2648			GRMZM2G041123
MZ00044346	2.0483			GRMZM2G096048
MZ00044371	2.5923
MZ00044424	1.8731	cell cycle/development	nucleus	GRMZM2G149940	B3 domain-containing transcription factor LEC2 A. thaliana 51.1 141 NP_564304.1	IPR003340	IPR015300
MZ00044429	1.0337		nucleus	GRMZM2G124540		IPR001005	IPR006447	IPR009057	IPR017930
MZ00044436	-1.4027	secondary met		GRMZM2G363545		IPR002213
MZ00044460	-1.5765	carbohydrate		GRMZM5G872256		IPR002495
MZ00044476	1.4804	protein	membrane	GRMZM2G128934	Ubiquitin-specific protease family C19-related protein A. thaliana 70.9 473 NP_564009.1
MZ00044501	1.3663	protein	plastid	GRMZM2G091811		IPR001305	IPR001623	IPR002939	IPR008971
MZ00044553	-1.2772			AC206666.2_FG004
MZ00044582	0.8281			EU947684
MZ00044682	-1.5919
MZ00044750	-1.3319	secondary met		GRMZM2G457929		IPR002213
MZ00044804	0.6814		ribosome	GRMZM2G021877		IPR021138
MZ00045610	1.9136
MZ00045611	0.8312
MZ00045640	2.0939
MZ00045641	-1.0981			gi|228495845|gb|EZ064844.1|
MZ00045651	-1.1222
MZ00045652	-1.0822
MZ00045653	-1.0518
MZ00045665	1.6192
MZ00046692	-1.4406			GRMZM2G152877		IPR002575	IPR003347	IPR011009
MZ00046723	-1.454	amino acid		GRMZM2G171116	serine hydroxymethyltransferase 6 A. thaliana 66.8 598	IPR001085	IPR015421	IPR015424
MZ00046729	2.0078	signal transduction	ER	GRMZM2G341410	leucine-rich repeat-containing protein A. thaliana 57.1 343 NP_194567.1	IPR001611
MZ00046811	-1.3078			GRMZM2G040975
MZ00046930	-1.3154			GRMZM2G054233
MZ00046952	-1.3106			GRMZM2G161233		IPR001509	IPR008089	IPR016040
MZ00047018	-1.106	growth reg	membrane	MZ00047018	glutamate carboxypeptidase II A. thaliana 53.4 639 NP_567007.1
MZ00047030	-1.1884
MZ00047069	-1.6224			GRMZM2G014400		IPR000504	IPR012677
MZ00047601	-1.5858			GRMZM2G166875		IPR022042
MZ00047801	-1.7586		vacuole	GRMZM2G109348		IPR018731
MZ00047950	-1.4108	transport	membrane	GRMZM2G078024		IPR013057
MZ00048095	-1.2506	transport	membrane	GRMZM2G177539		IPR004324	IPR016196
MZ00048099	-1.4781	transport	membrane	GRMZM2G009715		IPR003148	IPR006153	IPR016040
MZ00048137	1.7652		membrane	GRMZM2G007283		IPR000719	IPR001245	IPR008271	IPR011009
MZ00048259	0.5594			GRMZM2G048010		IPR004263
MZ00048288	-1.3131		nucleus	GRMZM2G055204		IPR001471	IPR016177
MZ00048337	-1.3365		nucleus	AC206989.4_FG002		IPR001876
MZ00048364	-1.0481	carbohydrate	plastid	GRMZM2G082034		IPR001554	IPR013781	IPR017853
MZ00048580	-1.4202	transport	membrane	GRMZM2G113139		IPR003034	IPR012677
MZ00048581	-1.1392			EU956710
MZ00048603	-1.7859		membrane	GRMZM2G039583	SNARE associated Golgi protein A. thaliana 60.4 235 NP_001077870.1	IPR015414
MZ00048604	-1.0823			GRMZM2G158141		IPR007087	IPR012317
MZ00048742	0.2731		plastid	GRMZM2G091900
MZ00048746	-1.7947			GRMZM2G005444
MZ00048945	-1.5628			GRMZM2G049329		IPR002934	IPR007010	IPR007012	IPR011068
MZ00049049	-1.1302			GRMZM2G156026
MZ00049518	-2.3015	stress	Golgi	GRMZM2G464572	putative ubiquitin-conjugating enzyme E2 24 A. thaliana 51.1 89 NP_850218.1	IPR000608	IPR016135
MZ00049576	-1.1727			GRMZM2G094884		IPR012438
MZ00049638	-0.9411			GRMZM2G024690		IPR001841	IPR013083	IPR019396
MZ00049664	1.7809
MZ00049682	-1.9214	signal transduction	nucleus	GRMZM2G028709	serine/threonine-protein kinase HT1 A. thaliana 49.5 198 NP_176430.1
MZ00049710	-1.271			GRMZM2G060355
MZ00049745	-1.4677		nucleus	GRMZM2G061629		IPR024738
MZ00049846	-0.9495			GRMZM2G004516		IPR001849	IPR008546	IPR013666
MZ00050248	-0.9988		plastid	GRMZM2G086242	CemA-like proton extrusion protein-like protein A. thaliana 55.0 37 NP_567865.10	IPR004282
MZ00050252	-1.0128		nucleus	GRMZM2G320827		IPR001005	IPR017877
MZ00050288	-1.2297			GRMZM2G116563		IPR007757
MZ00050310	-1.5526			GRMZM2G141185		IPR006927
MZ00050438	0.3352			GRMZM2G427031		IPR007120	IPR007121	IPR007320	IPR007641
MZ00050540	-1.5234			GRMZM2G148918
MZ00050594	-1.3929			GRMZM2G024959		IPR002818	IPR006287
MZ00050614	-1.6973		nucleus	GRMZM2G399858	transducin/WD40 domain-containing protein A. thaliana 57.9 1329 NP_189790.2	IPR001680	IPR011047	IPR015943	IPR017986
MZ00051085	-1.9645	protein		GRMZM2G070315		IPR004861	IPR016130	IPR020428
MZ00051087	-1.3186	transport	membrane	GRMZM2G050329		IPR004331	IPR011701	IPR016196
MZ00051096	-0.8604	cell cycle/development		GRMZM2G100716	esterase/lipase/thioesterase family protein A. thaliana 72.3 368 NP_190648.1	IPR000952	IPR012020
MZ00051160	1.3445	protein		GRMZM2G376085		IPR000225	IPR003613	IPR011989	IPR013083
MZ00051165	-1.2786
MZ00051180	1.6506			GRMZM2G048475		IPR001837	IPR006599	IPR013912	IPR013992
MZ00051211	-1.4951		nucleus	GRMZM2G102625		IPR000330	IPR001650	IPR014001	IPR027417
MZ00051248	-2.3103			GRMZM2G392042
MZ00051250	1.1398			GRMZM2G008187
MZ00051339	-1.7722			GRMZM5G813578
MZ00051345	-1.0834			GRMZM2G117392
MZ00051355	-1.5818	transport	membrane	GRMZM2G164814		IPR013057
MZ00051802	-1.372			GRMZM2G168858
MZ00051807	-1.588			GRMZM2G009818		IPR000719	IPR001611	IPR008271	IPR011009
MZ00051853	-1.2078	transport	membrane	GRMZM2G421491		IPR004648	IPR004813
MZ00051904	1.3648		vacuole	GRMZM2G163233		IPR004908	IPR011598	IPR011987	IPR011989
MZ00052088	-1.3228	cell wall mod	Golgi	GRMZM2G107629	putative methyltransferase PMT3 A. thaliana 75.8 599 NP_567427.1	IPR004159
MZ00052266	1.4697			gi|228549898|gb|EZ062775.1|
MZ00052316	2.2246
MZ00052450	1.9262			gi|228528065|gb|EZ107059.1|
MZ00054825	1.394
MZ00054867	-0.9452		nucleus	GRMZM2G016370		IPR001005	IPR006447	IPR009057	IPR017930
MZ00055040	-1.1651			GRMZM2G028921		IPR000504	IPR012677
MZ00055154	1.5267
MZ00055236	1.7726
MZ00055264	-1.8144			GRMZM2G037130
MZ00055277	-1.0596	stress	plastid	GRMZM2G048482
MZ00055380	1.7728			GRMZM2G054588
MZ00055392	-1.8803
MZ00055411	-1.7074
MZ00055468	-1.4801			EU941009
MZ00055486	1.6033			GRMZM5G862276
MZ00055532	-1.8657			GRMZM2G024245		IPR000409	IPR001680	IPR015943	IPR017986
MZ00055556	-2.2135
MZ00055614	-1.1486			GRMZM2G104199
MZ00055644	-1.4509			GRMZM2G306625
MZ00055648	-1.9784	signal transduction		GRMZM2G312970		IPR000719	IPR002290	IPR008271	IPR011009
MZ00055764	-1.9902			GRMZM2G143791		IPR012946
MZ00055911	1.566			GRMZM2G562741
MZ00055923	-1.0223			GRMZM2G179031		IPR001159	IPR014720
MZ00056000	1.6134			GRMZM5G859783
MZ00056066	-1.1535	growth reg	nucleus	GRMZM2G005146		IPR008406
MZ00056182	-1.6098
MZ00056292	1.2937			GRMZM2G130191
MZ00056321	-1.8044			GRMZM5G869299
MZ00056347	1.6521		ribosome	GRMZM2G073150	40S ribosomal protein S17-4 NP_196100.1	IPR001210
MZ00056363	-1.8781	protein	nucleus	GRMZM2G016749	putative protein phosphatase 2C 40 A. thaliana 59.0 481 NP_566554.1	IPR001932	IPR015655
MZ00056405	1.7466		ribosome	GRMZM2G132929		IPR000530	IPR004038
MZ00056477	1.4082			GRMZM2G425004		IPR000008	IPR008973
MZ00056479	-1.573			EU965869
MZ00056497	0.5632			GRMZM2G424020
MZ00056509	-1.0581
MZ00056531	-1.5404	transport	membrane	GRMZM2G066801		IPR005828	IPR005829	IPR016196	IPR020846
MZ00056605	-1.0288	carbohydrate		GRMZM2G376416		IPR001360	IPR013781	IPR017853	IPR018120
MZ00056613	1.25	stress		GRMZM5G833699		IPR001404	IPR003594	IPR019805	IPR020568
MZ00056648	-1.2987		cytoskeleton	AC155377.1_FG001		IPR000048	IPR001609	IPR002710	IPR004009
MZ00056711	-1.913			GRMZM2G062938
MZ00056771	2.6428
MZ00056872	2.4279	stress	cell wall	GRMZM2G137535		IPR000490	IPR013781	IPR017853
MZ00056945	1.532	Signal transduction		GRMZM2G009661		IPR002554	IPR016024
MZ00056982	0.9417	cell cycle/development	nucleus	GRMZM2G181605		IPR003441
MZ00057006	1.3867	transport	membrane	GRMZM2G018971		IPR008521
MZ00057084	-1.2491		ribosome	GRMZM2G124143		IPR000289	IPR012340
MZ00057087	0.4259			GRMZM2G136624		IPR024822
MZ00057189	-1.2454	stress	plastid	GRMZM2G700683		IPR005479	IPR005480	IPR005481	IPR005483
MZ00057266	2.2586			GRMZM2G176397		IPR000573	IPR001030	IPR006249	IPR015928
MZ00057289	-1.7762		membrane	GRMZM2G026151		IPR000719	IPR001245	IPR011009	IPR013320
MZ00057307	0.3191	circadian rhythm	nucleus	GRMZM2G086920		IPR010399	IPR018467
MZ00057325	-1.3735	signal transduction		GRMZM2G114899		IPR000719	IPR008271	IPR011009	IPR017441
MZ00057371	1.6075	transport	vacuole	GRMZM5G877788		IPR011701	IPR016196	IPR020846
MZ00057386	0.7344
MZ00057393	-1.7429			GRMZM2G062574
