# Supplementary material for: Molecular foundations of chilling-tolerance of modern maize
Source: BMC Genomics. 2016 Feb 20;17:125. doi: 10.1186/s12864-016-2453-4 (PMC4761173; doi:10.1186/s12864-016-2453-4)
Supplement: Additional file 24: — Possible functions and cellular localization of products of genes specific to S160 inbred line. (XLSX 168 kb) [file 12864_2016_2453_MOESM24_ESM.xlsx]

## Sheet: Arkusz1
probe ID	diff_c16_k16	function	cell component	gene	Unigene annotation	InterPro domains
MZ00000381	-0.8951			GRMZM2G113287
MZ00000390	-1.2038
MZ00000624	-0.8587			GRMZM2G088834		IPR003593	IPR003959	IPR003960	IPR007330
MZ00000676	-1.059			GRMZM2G008751
MZ00000872	-2.2784			EU953496
MZ00000915	-0.7102			GRMZM2G448633		IPR000719	IPR002290	IPR008271	IPR011009
MZ00000941	-0.5638			GRMZM2G038252		IPR001356	IPR009057
MZ00000944	-0.6896			BT087441
MZ00001011	-1.1643			GRMZM2G454928		IPR018790
MZ00001209	-0.9511
MZ00001217	-1.2531			GRMZM2G129502
MZ00001304	-0.551
MZ00001308	-1.4038			GRMZM2G048800		IPR001680	IPR015943	IPR017986	IPR019775
MZ00001325	-1.5665			gi|228493998|gb|EZ102973.1|
MZ00001551	-2.2964
MZ00001562	-0.8447			GRMZM2G020098		IPR008507
MZ00001579	-1.31	stress	nucleus	GRMZM2G004858	UDP-glucoronosyl/UDP-glucosyl transferase-like protein A. thaliana 45.2 440 NP_180575.1	IPR002213
MZ00001600	-1.1739	carbohydrate		GRMZM2G156127		IPR002213
MZ00001811	-1.3078	carbohydrate		GRMZM2G029243		IPR000322	IPR011013	IPR017853
MZ00003426	-0.9608			GRMZM2G033668
MZ00003705	0.7731			AC197705.4_FG011
MZ00003748	-1.3356
MZ00003750	-1.4487
MZ00003769	1.6871			GRMZM5G815358
MZ00003884	-0.959
MZ00003898	-1.8457			GRMZM2G072298		IPR002123
MZ00003996	-1.1887	carbohydrate	nucleus	GRMZM2G127117		IPR000490	IPR013781	IPR017853
MZ00004081	-1.2258			GRMZM2G106413		IPR022251
MZ00004120	-1.012
MZ00004131	1.6825
MZ00004162	-1.7234	cell cycle/development		GRMZM2G073044		IPR004883
MZ00004223	-0.7655		plastid	GRMZM2G110287	Phosphatidic acid phosphatase (PAP2) family protein A. thaliana 48.9 182 NP_001078807.1	IPR000326	IPR016118
MZ00004238	2.5879			GRMZM2G095363
MZ00004267	0.9897
MZ00004387	-1.1914			EU970121
MZ00004390	-0.8853			GRMZM2G032430
MZ00004413	0.7545	stress	plastid	GRMZM2G047919
MZ00004439	0.9245			GRMZM2G312244		IPR001876
MZ00004441	1.4546			GRMZM2G176651		IPR013210	IPR025875
MZ00004471	-1.2226
MZ00004488	1.6425
MZ00004495	-1.131			GRMZM2G450273
MZ00004549	-2.6968			GRMZM2G038761
MZ00004579	1.2944			GRMZM2G057006		IPR007700	IPR021864
MZ00004631	-1.5544
MZ00004651	-1.0858			GRMZM2G019367
MZ00004656	-1.4957			EU961372
MZ00004692	-0.8492	carbohydrate	plastid	GRMZM2G179521		IPR001282	IPR016040	IPR019796	IPR022674
MZ00004702	-1.424	growth reg		GRMZM2G144421	SAUR-like auxin-responsive protein A. thaliana 47.8 111 NP_173411.1	IPR003676
MZ00004717	-0.6493	protein		GRMZM2G345622		IPR000209	IPR003137	IPR010259	IPR015500
MZ00004787	-0.8367			GRMZM2G101000		IPR000300	IPR005135
MZ00004793	-0.4831			GRMZM2G166005
MZ00004982	-1.604
MZ00005032	-1.9672	redox		GRMZM2G025977		IPR006076
MZ00005114	-1.23			GRMZM2G099048
MZ00005187	1.4655			gi|228531497|gb|EZ110491.1|
MZ00005199	-1.9043			GRMZM2G326911
MZ00005221	1.1064			GRMZM2G163883		IPR012946
MZ00005223	-1.4197			GRMZM2G103595		IPR012552
MZ00005255	1.3661	lipids		GRMZM2G464157		IPR003140
MZ00005305	-1.4394	growth reg	nucleus	GRMZM2G079957		IPR003311	IPR011525
MZ00005324	1.5552		cytoskeleton	GRMZM2G033785		IPR001752	IPR019821	IPR027417
MZ00005363	-0.7849	growth reg		GRMZM2G059799		IPR001810	IPR006015	IPR006016	IPR014729
MZ00005457	-1.6198			BT039263
MZ00005464	-0.9743	redox		GRMZM2G446454		IPR001128	IPR002403	IPR017972
MZ00005663	1.3408
MZ00005706	0.6101	protein	vacuole	GRMZM2G006377		IPR000118	IPR000169	IPR000668	IPR013128
MZ00005780	0.9491		membrane	GRMZM2G455476		IPR003439	IPR003593	IPR013525	IPR017871
MZ00005800	-1.4773			GRMZM5G857968
MZ00005870	-1.5108
MZ00005896	-1.0202			GRMZM2G022242		IPR002213
MZ00005945	-0.8782			GRMZM2G036640		IPR002125	IPR016192	IPR016193
MZ00006003	-1.783
MZ00006057	-0.7762			GRMZM2G349665		IPR000719	IPR001245	IPR008271	IPR011009
MZ00006875	-1.9087
MZ00006916	-1.3053
MZ00007026	1.3666
MZ00007109	1.0507	protein		GRMZM5G817551		IPR000719	IPR002575	IPR004147	IPR011009
MZ00007410	1.1502
MZ00007599	-1.0363	lipids		GRMZM2G167164		IPR001087	IPR006311	IPR013831
MZ00012545	-0.5965			gi|228518707|gb|EZ087706.1|
MZ00012640	1.3149		nucleus	GRMZM2G031656		IPR011598	IPR025610
MZ00012700	-1.721			GRMZM2G082372		IPR000095
MZ00012703	-0.7941
MZ00012835	-0.6867	carbohydrate	membrane	GRMZM2G465764		IPR003440	IPR026953
MZ00012869	1.4609
MZ00012917	-1.0254	protein	ER	GRMZM2G123503	CAAX prenyl protease 2 A. thaliana 57.8 303 NP_850262.2	IPR003675
MZ00012945	-0.9602	lipids	ER	GRMZM2G044175		IPR006694
MZ00012968	-0.6987		mitoch	GRMZM2G029933		IPR003690
MZ00012988	1.0717
MZ00013003	-1.4439
MZ00013078	-1.4723			GRMZM2G133413		IPR004367	IPR006671	IPR013763
MZ00013132	0.6935		mitoch	GRMZM2G049888		IPR002885	IPR011990
MZ00013227	-1.5503	transport	membrane	GRMZM2G025860		IPR001140	IPR003439	IPR003593	IPR011527
MZ00013416	0.757			gi|228550196|gb|EZ063073.1|
MZ00013434	-0.9783		ribosome	GRMZM2G148744		IPR001063	IPR005721	IPR018260
MZ00013471	-0.5142		nucleus	GRMZM2G062333		IPR001208	IPR008049	IPR012340	IPR018525
MZ00013479	-1.1944			GRMZM5G839920
MZ00013508	-0.3533		ribosome	GRMZM2G090422		IPR005755	IPR005822	IPR023564
MZ00013510	2.4442	lipids		GRMZM2G429000		IPR016140
MZ00013532	-1.3387	c4 photosynthesis		GRMZM5G870932		IPR001272	IPR008210	IPR013035	IPR015994
MZ00013579	-1.0386
MZ00013627	-2.4946			gi|228530153|gb|EZ109147.1|
MZ00013642	-1.9781			GRMZM5G845388
MZ00013765	1.7011			GRMZM5G887752
MZ00013778	-1.1469
MZ00013787	-0.3787	protein		GRMZM2G082390		IPR000626	IPR019955	IPR022617
MZ00013793	0.6759	cell cycle/development	membrane	GRMZM2G082181		IPR005178
MZ00013850	-0.7211	redox		GRMZM2G058522		IPR001424	IPR018152	IPR024134
MZ00013875	1.1081
MZ00013884	-1.0385
MZ00013916	-0.9247		cytoskeleton	GRMZM2G130678		IPR002108	IPR017904
MZ00013928	-0.4319	protein	cell wall	GRMZM2G447785		IPR000877
MZ00013998	-1.5051
MZ00014012	-1.2482		nucleus	GRMZM2G056929		IPR006779
MZ00014013	-0.8057
MZ00014050	-2.5728
MZ00014074	-1.7503		mitoch	GRMZM2G064799	succinate dehydrogenase [ubiquinone] flavoprotein subunit 1 A. thaliana 95.0 633 NP_201477.1	IPR003952	IPR003953	IPR011281	IPR014006
MZ00014087	-1.5736			gi|228507057|gb|EZ076056.1|
MZ00014149	-1.1649			GRMZM2G016447
MZ00014204	1.2255	stress	plastid	GRMZM2G003385		IPR005995	IPR006124	IPR011258	IPR017849
MZ00014213	-1.2324	redox	plastid	GRMZM2G009928		IPR005746	IPR009577	IPR012336	IPR013766
MZ00014317	-0.7487			GRMZM2G119906
MZ00014400	1.0168	redox		GRMZM2G042639		IPR004045	IPR010987	IPR012336	IPR017933
MZ00014452	-1.2014		ribosome	GRMZM2G130358		IPR002150
MZ00014460	0.9549	redox	mitoch	GRMZM2G361693		IPR001017	IPR017597
MZ00014504	0.812			GRMZM2G137615
MZ00014544	1.1162
MZ00014617	1.6204			GRMZM2G088533
MZ00014622	0.8432			gi|228524181|gb|EZ093180.1|
MZ00014738	1.2306			GRMZM2G038598		IPR001509	IPR002198	IPR005886	IPR016040
MZ00014768	0.8309			GRMZM2G317938		IPR000719	IPR001245	IPR008271	IPR011009
MZ00014769	1.2133			GRMZM2G317938		IPR000719	IPR001245	IPR008271	IPR011009
MZ00014772	1.1625			GRMZM2G086841		IPR001623
MZ00014776	-1.9329			GRMZM2G160211
MZ00014858	-1.3787
MZ00014880	-0.4943			GRMZM2G172214		IPR000644	IPR013785
MZ00014911	-1.0182			GRMZM2G173738		IPR012881
MZ00014915	2.826
MZ00015043	-1.3271			GRMZM2G090619		IPR008584
MZ00015053	-0.9769			GRMZM2G180654		IPR001606	IPR002068	IPR008978
MZ00015158	-0.3686		ribosome	GRMZM2G152599		IPR000307	IPR023803
MZ00015175	1.3703			GRMZM2G099860		IPR001830	IPR003337	IPR006379	IPR023214
MZ00015176	1.1738			GRMZM2G063679
MZ00015177	0.8345			GRMZM2G026892
MZ00015264	-1.9934
MZ00015310	1.0826
MZ00015376	-0.8243		nucleus	GRMZM2G303465		IPR003956	IPR003957	IPR003958	IPR009072
MZ00015391	0.6506
MZ00015398	-2.0064			GRMZM2G149115
MZ00015401	0.6153			GRMZM2G086003		IPR008775
MZ00015509	-1.5067			GRMZM2G358540		IPR004864
MZ00015567	-1.3375	redox		GRMZM2G004847		IPR002109	IPR011899	IPR012336	IPR014025
MZ00015579	-0.8836	cell wall mod	cell wall	GRMZM2G009282		IPR000322	IPR011013	IPR017853
MZ00015582	-1.7763			GRMZM2G181546
MZ00015725	0.775	growth reg	mitoch	GRMZM2G460861		IPR003676
MZ00015752	-0.5656			GRMZM2G445163
MZ00015896	-0.787			GRMZM2G104041		IPR006121
MZ00015901	-0.6352		membrane	GRMZM2G137707		IPR000715
MZ00015908	-1.0525
MZ00015978	-0.631			GRMZM2G129019
MZ00016003	-0.5988			GRMZM2G405178		IPR008854
MZ00016054	-0.6735			GRMZM2G028104		IPR003480	IPR023213
MZ00016121	-1.9169	redox		GRMZM2G157263		IPR001433	IPR001709	IPR001834	IPR008333
MZ00016124	1.1284			GRMZM5G888696
MZ00016164	-0.4496			GRMZM2G029543		IPR001227	IPR004410	IPR014043	IPR016035
MZ00016174	-0.5288			GRMZM2G413337
MZ00016194	0.887	stress		GRMZM2G071294		IPR004821	IPR014729
MZ00016215	1.0963			GRMZM2G172413
MZ00016223	-0.6141			GRMZM2G044552		IPR013926
MZ00016250	-0.8837			GRMZM2G034843
MZ00016426	-0.708			gi|228486664|gb|EZ095639.1|
MZ00016524	1.0596	protein	plastid	GRMZM2G099529		IPR001907	IPR023562
MZ00016596	-1.784		ribosome	GRMZM2G156246		IPR010580
MZ00016603	0.7713	redox		GRMZM2G014076		IPR012336	IPR013766
MZ00016646	-0.6426			GRMZM2G429982		IPR001938
MZ00016746	-1.489			GRMZM2G051276		IPR000760	IPR020550	IPR020583
MZ00016868	-1.3586	aminoacids	plastid	GRMZM2G046191		IPR002028	IPR011060	IPR013785	IPR018204
MZ00016949	-0.7144	development		GRMZM2G033805		IPR025846	IPR026057
MZ00016970	-1.0937		nucleus	GRMZM2G132971		IPR000232	IPR011991
MZ00016997	0.8794		nucleus	GRMZM2G385925		IPR001752	IPR019821	IPR027417
MZ00017032	0.7593	protein		GRMZM2G107867		IPR000719	IPR001772	IPR002290	IPR008271
MZ00017055	-1.341			GRMZM2G108135		IPR003736	IPR006683
MZ00017112	-0.7563			GRMZM5G878153		IPR007374	IPR015947
MZ00017198	-0.6705	cell cycle/development	nucleus	GRMZM2G116885		IPR003175	IPR016701
MZ00017287	-1.6			GRMZM2G359217		IPR000253	IPR008984
MZ00017300	-0.4451	cell cycle/development	nucleus	GRMZM2G005954		IPR010399	IPR018467
MZ00017338	-1.3991			GRMZM2G071808		IPR004252
MZ00017344	-0.6394	amino acid	plastid	GRMZM2G143357		IPR011766	IPR012000	IPR012001	IPR012846
MZ00017359	-1.4058			GRMZM2G055809		IPR025322
MZ00017460	-0.5369	cell cycle/development	nucleus	GRMZM2G037926		IPR003175	IPR016701
MZ00017490	-1.1668			GRMZM2G150866		IPR001279
MZ00017569	0.6805		nucleus	GRMZM2G124421		IPR003958	IPR009072	IPR027170
MZ00017644	1.3477			GRMZM2G050325		IPR003719
MZ00017654	1.3187			GRMZM2G080079		IPR001841	IPR013083
MZ00017692	-0.9899	redox		GRMZM2G351259		IPR001128	IPR002401	IPR017972
MZ00017848	0.9859	protein		GRMZM2G042181		IPR001611
MZ00017907	1.6619	carbohydrate		GRMZM2G056629		IPR008183	IPR011013	IPR014718	IPR015443
MZ00017914	-0.4241			GRMZM2G042881		IPR008590
MZ00018008	0.8976			GRMZM2G036206
MZ00018009	-2.249	growth reg		GRMZM2G414727		IPR003676
MZ00018012	-1.3228			gi|228537163|gb|EZ050467.1|
MZ00018137	-0.8842			GRMZM2G382035
MZ00018229	-0.9786			GRMZM2G423292		IPR007592
MZ00018240	-0.9174			GRMZM2G051974		IPR004326
MZ00018241	-1.3132			EU960782
MZ00018292	-0.2867			GRMZM2G006937		IPR001330	IPR002365	IPR008930	IPR018333
MZ00018331	-0.5122		membrane	GRMZM2G102021		IPR009294
MZ00018445	-0.8161	transport	Golgi	GRMZM2G071582		IPR000008	IPR001164	IPR008973	IPR018029
MZ00018605	-0.6365			GRMZM2G154447		IPR000719	IPR008271	IPR011009
MZ00018626	-2.3416			GRMZM2G150724		IPR000406	IPR014756	IPR024792
MZ00018728	1.3909		nucleus	GRMZM2G178102		IPR001356	IPR002913	IPR009057	IPR013978
MZ00018776	-0.7212			EU961680
MZ00018936	-0.9762			GRMZM2G163998		IPR004864
MZ00018949	0.5909			GRMZM2G329789
MZ00019081	-0.6872
MZ00019189	-0.5548			GRMZM2G090722		IPR000183	IPR002986	IPR009006	IPR022643
MZ00019408	-1.0537			gi|228545462|gb|EZ058371.1|
MZ00019412	1.6352		mitoch	GRMZM2G039254		IPR002885	IPR011990
MZ00019416	-1.0836		membrane	GRMZM2G020148		IPR006634
MZ00019501	1.5893	signal transduction	cell wall	GRMZM2G145109		IPR000152	IPR000719	IPR000742	IPR001881
MZ00019587	0.7745			GRMZM2G057305
MZ00019663	-0.8036
MZ00019706	-1.2016			GRMZM2G017266		IPR006311	IPR009542
MZ00019826	1.5693
MZ00019880	-2.3429			GRMZM2G040508		IPR000719	IPR001245	IPR001611	IPR011009
MZ00019982	0.6493	cell cycle/development		GRMZM2G005630
MZ00020053	-0.7983			GRMZM2G090824
MZ00020066	-0.9996			GRMZM2G164974		IPR012392	IPR013601	IPR013747	IPR016038
MZ00020109	-2.0492			GRMZM2G070287		IPR004265
MZ00020133	2.6292			GRMZM2G169782		IPR000210	IPR011333	IPR013069	IPR027356
MZ00020284	-1.3577		plastid	GRMZM2G118597		IPR000639
MZ00020332	1.3334			GRMZM2G018837		IPR012416
MZ00020346	-2.0696	growth reg		GRMZM2G049675		IPR013094
MZ00020503	-2.8619			GRMZM2G103825		IPR000120	IPR023631
MZ00020735	0.6436			EU970474
MZ00020811	-0.65			GRMZM2G066362		IPR007873
MZ00020985	-0.938			GRMZM2G143142
MZ00021005	1.0476
MZ00021091	-1.945		nucleus	GRMZM2G060349	DNA mismatch repair protein MutS, type 2 A. thaliana 47.6 794 NP_200220.2	IPR000432	IPR005747	IPR007696	IPR027417
MZ00021138	-1.315			GRMZM2G062499		IPR000225	IPR003613	IPR011989	IPR013083
MZ00021226	-0.5295	transport	membrane	GRMZM2G141636		IPR011541
MZ00021649	1.403
MZ00021670	-1.3983			GRMZM2G578396
MZ00021713	-0.7459	growth reg	membrane	GRMZM2G149184		IPR004776	IPR014024
MZ00021827	0.8626			GRMZM2G477503		IPR001296
MZ00021833	-0.62			GRMZM2G090100		IPR019514
MZ00021835	1.3347			GRMZM2G034360		IPR003480	IPR023213
MZ00021863	-0.8543			BT018629
MZ00022012	3.501			AC193414.4_FG002
MZ00022165	-0.8663			GRMZM2G162640		IPR000210	IPR011333	IPR013069
MZ00022422	1.84			GRMZM2G108255		IPR013894
MZ00022458	1.4895			gi|228526796|gb|EZ105790.1|
MZ00022512	-0.878			GRMZM2G174249		IPR001362	IPR008985	IPR013148	IPR013189
MZ00022524	1.447		mitoch	GRMZM2G367355		IPR002885	IPR011990
MZ00022662	1.69
MZ00022687	1.1201		mitoch	GRMZM2G019689		IPR002885	IPR011990
MZ00022693	-0.8356			GRMZM2G028302		IPR025564
MZ00022705	-0.8828
MZ00022738	-0.9955			GRMZM2G179793		IPR001328	IPR018171
MZ00022792	-0.9043
MZ00022794	-1.5729			GRMZM5G822995
MZ00022797	-0.5216			GRMZM2G404608
MZ00022826	2.3823		mitoch	GRMZM2G475897		IPR002625	IPR002885	IPR011990
MZ00022854	0.9959			GRMZM2G059637		IPR002123
MZ00022888	-1.4458			GRMZM2G109821		IPR002912
MZ00022933	-1.2167
MZ00022956	-1.2688			gi|228532838|gb|EZ111832.1|
MZ00022987	0.6643			gi|228530803|gb|EZ109797.1|
MZ00023002	1.8274			GRMZM2G142037		IPR000719	IPR001220	IPR008271	IPR008985
MZ00023142	-1.4958		ribosome	GRMZM5G811373		IPR005301	IPR013845
MZ00023214	0.67	transport	membrane	GRMZM2G004694		IPR003663	IPR005828	IPR005829	IPR016196
MZ00023253	-0.6038
MZ00023256	0.9978			GRMZM5G864815		IPR006282	IPR007371	IPR007373	IPR016966
MZ00023262	-1.1728		nucleus	GRMZM2G022987		IPR003618	IPR012921
MZ00023316	0.6425			GRMZM2G340456		IPR026852	IPR027417
MZ00023398	1.4018			gi|228490212|gb|EZ099187.1|
MZ00023444	-0.2547			GRMZM2G179976
MZ00023672	-1.5374			GRMZM2G031501		IPR009069	IPR010625
MZ00024145	0.6525	stress		GRMZM2G033626		IPR000555	IPR024969
MZ00024168	-1.2817
MZ00024297	-1.5803			GRMZM2G179703		IPR003480	IPR023213
MZ00024387	-0.6455		plastid	GRMZM2G021784	Acyl-CoA N-acyltransferase domain-containing protein A. thaliana 58.8 187 NP_173946.1	IPR008710	IPR016574	IPR018247
MZ00024427	-0.5062			GRMZM2G071589		IPR000504	IPR006509	IPR012677
MZ00024477	-1.1743			GRMZM2G140614		IPR001672	IPR018189
MZ00024490	-1.0869			GRMZM2G153488		IPR003614	IPR008176	IPR008177
MZ00024638	-0.4842			GRMZM5G809335
MZ00024648	0.9151			GRMZM2G130889		IPR001382
MZ00024695	0.8961	protein		GRMZM2G045330		IPR000719	IPR002290	IPR008271	IPR011009
MZ00024708	0.7792			GRMZM2G016886		IPR013126
MZ00024811	1.2914			GRMZM2G023081		IPR006461
MZ00024887	-1.526
MZ00024944	-1.6304			gi|228540070|gb|EZ053194.1|
MZ00024993	-1.8692			EU942005
MZ00025008	-0.5619		mitoch	GRMZM2G146818		IPR002222	IPR005732	IPR020934	IPR023575
MZ00025023	-1.5388
MZ00025121	1.1386		nucleus	GRMZM2G126435		IPR001440	IPR004843	IPR006186	IPR011236
MZ00025187	-0.744			gi|228549854|gb|EZ062731.1|
MZ00025283	0.7932			GRMZM2G173341		IPR004901
MZ00025556	-1.4243
MZ00025595	-1.5314			GRMZM2G418343
MZ00025606	0.9051			GRMZM2G048434		IPR004853	IPR005341
MZ00025655	0.7636	protein	membrane	GRMZM2G115518		IPR000719	IPR002290	IPR008271	IPR011009
MZ00025704	-2.0728
MZ00025871	-0.6573			GRMZM2G110504
MZ00026025	-0.7699	stress		GRMZM2G106427		IPR007508	IPR018033
MZ00026076	0.7928		ER	GRMZM2G149224		IPR002225	IPR003388	IPR016040
MZ00026132	1.7253	transport	membrane	GRMZM2G375116		IPR003855
MZ00026192	1.9757	redox		AC205413.4_FG001		IPR000823	IPR002016	IPR010255	IPR019793
MZ00026204	-0.8731		nucleus	GRMZM2G135770		IPR000408	IPR009091
MZ00026219	0.7208			GRMZM2G524711		IPR002035
MZ00026220	-0.9193		Golgi	GRMZM2G011101		IPR002553	IPR011710	IPR011989	IPR016024
MZ00026351	-0.6758			EU959421
MZ00026433	-0.7148			GRMZM5G875676		IPR000182	IPR016181
MZ00026471	-1.8775			AC206201.3_FG004		IPR005801	IPR015890
MZ00026501	0.5735			GRMZM2G146920
MZ00026503	-1.2725	transport	membrane	GRMZM2G081192
MZ00026530	-0.8334			GRMZM2G457697		IPR000781
MZ00026536	-0.6255
MZ00026565	-0.69	growth reg	nucleus	GRMZM2G130459	AP2-like ethylene-responsive transcription factor A. thaliana 61.8 170 NP_001077849.1	IPR001471	IPR016177
MZ00026611	0.939	redox		GRMZM2G097989		IPR004045	IPR010987	IPR012336	IPR017933
MZ00026642	-2.0363	stress		GRMZM2G147014		IPR000167
MZ00026647	-0.794	transport	membrane	GRMZM2G078781		IPR000595	IPR005821	IPR014710	IPR018490
MZ00026656	0.8342			GRMZM2G402417		IPR001229	IPR004265
MZ00026662	2.1103	cell cycle/development	membrane	GRMZM2G109843	CDPK-related kinase A. thaliana 80.1 598 NP_190622.1	IPR000719	IPR002290	IPR008271	IPR011009
MZ00026667	-1.0781			GRMZM2G179465
MZ00026673	-1.7515
MZ00026804	2.596	growth reg	cell wall	GRMZM2G011101		IPR003854
MZ00026830	-1.2341			GRMZM2G165461
MZ00026864	0.7185			GRMZM2G035849		IPR001594
MZ00026880	-0.591	stress	nucleus	GRMZM2G038783	zinc finger protein CONSTANS-LIKE 5 A. thaliana 48.0 343 NP_568863.1	IPR000315	IPR010402
MZ00026894	-0.7838	lipids		GRMZM2G352855		IPR003386
MZ00026936	-1.6356
MZ00027000	-1.7339	redox		GRMZM2G023387		IPR005746	IPR012336	IPR013766
MZ00027081	1.2425			GRMZM2G305007		IPR004147	IPR011009
MZ00027167	-2.2018		nucleus	GRMZM2G403620		IPR001005	IPR009057	IPR017930
MZ00027204	0.5991		nucleus	GRMZM2G040079	cell division cycle protein 48-like protein A. thaliana 69.0 1202 NP_563753.1	IPR001487	IPR003593	IPR003959	IPR003960
MZ00027206	0.7887	transport	membrane	GRMZM2G040017		IPR004713	IPR004798	IPR004837
MZ00027210	-0.833			GRMZM2G162290		IPR007789
MZ00027232	0.6716			GRMZM2G010863
MZ00027325	-1.2045			GRMZM2G011878
MZ00027331	-1.4083			GRMZM2G121514		IPR013781	IPR015882	IPR015883	IPR017853
MZ00027341	-0.5687			GRMZM5G886006
MZ00027342	-1.5145
MZ00027441	-1.0385
MZ00027495	-0.2451			GRMZM2G100260		IPR003732	IPR023509
MZ00027548	-2.0705
MZ00027551	-1.6474			GRMZM2G164113		IPR019352
MZ00027664	-1.2801	cell cycle/development	ER	GRMZM2G066578		IPR006694	IPR021940
MZ00027865	2.0405			GRMZM2G032977		IPR003154	IPR008947
MZ00027927	0.6346		Golgi	GRMZM2G153706		IPR015414
MZ00027941	-0.7487			EU973179
MZ00028024	-0.6749	protein		GRMZM2G022662		IPR001059	IPR012340	IPR015365
MZ00028253	-2.2088			GRMZM2G336800
MZ00028297	-0.5831			GRMZM2G106218		IPR010989	IPR015260
MZ00028343	0.7727			EU957119
MZ00028419	1.0744		nucleus	GRMZM2G073427		IPR004827	IPR020983
MZ00028506	-0.6192	signal transduction	plastid	GRMZM2G144362	protein N-terminal asparagine amidohydrolase family protein A. thaliana 52.0 346 NP_566017.1	IPR026750
MZ00028538	-1.4534			GRMZM2G115839
MZ00028648	-0.774			GRMZM2G158083		IPR003480	IPR023213
MZ00028710	0.84			EU962554
MZ00028727	-0.6569
MZ00028943	-0.5435			GRMZM5G852338		IPR002710	IPR018444
MZ00028980	1.3934			GRMZM2G032910		IPR000073	IPR000639
MZ00029062	-1.5543
MZ00029063	-0.4408			GRMZM2G030809
MZ00029127	-1.8804			EU942298
MZ00029197	0.7357			GRMZM2G022014		IPR024512
MZ00029223	1.504			GRMZM2G135960		IPR002068	IPR008978
MZ00029256	0.7292			GRMZM2G159053
MZ00029314	1.1373			GRMZM2G150941		IPR000467
MZ00029349	-0.4201			GRMZM2G380515		IPR007087	IPR013087	IPR015880
MZ00029424	1.0531			GRMZM2G168544
MZ00029561	-1.3998			GRMZM2G026442		IPR001683	IPR003114	IPR013937
MZ00029719	-0.6149			EU945762
MZ00029743	-1.1251
MZ00029800	-1.7072			EU960207
MZ00029816	-1.5246	protein	plastid	GRMZM2G149647	heat shock protein 21 A. thaliana 57.9 220 NP_194497.1	IPR002068	IPR008978
MZ00029845	-0.8231	protein		GRMZM2G538535		IPR001461	IPR001969	IPR021109
MZ00029988	-1.8306
MZ00029992	1.9456			GRMZM5G862542
MZ00030028	-0.7497	cell cycle/development	ER	GRMZM2G056036		IPR007006
MZ00030049	1.948			GRMZM2G148064		IPR006040	IPR006041
MZ00030128	1.7907			GRMZM2G014187		IPR005069
MZ00030152	-0.5714	transport	membrane	GRMZM2G003179		IPR007274
MZ00030153	1.2113	cell cycle/development	nucleus	GRMZM2G385338		IPR001487	IPR001841	IPR001965	IPR003888
MZ00030380	-0.8915			GRMZM2G127168		IPR001878
MZ00030475	1.7668			GRMZM2G318862		IPR000719	IPR000858	IPR001245	IPR003609
MZ00030665	-0.558			GRMZM2G159660		IPR018946
MZ00030698	-1.2394			GRMZM2G154216		IPR003480	IPR023213
MZ00030699	-1.4039	protein		GRMZM2G179528		IPR001563	IPR018202
MZ00030767	0.7989			AC210529.3_FG004		IPR000408	IPR009091
MZ00030807	0.7323
MZ00030855	1.755	redox		GRMZM5G851862		IPR001128	IPR002401	IPR017972
MZ00030894	1.3792
MZ00030956	-1.7151	growth reg	nucleus	GRMZM2G114672	acyl-CoA binding protein 4 A.thaliana 66.0 292 NP_187193.3	IPR000582	IPR011498	IPR014352	IPR015915
MZ00031044	-0.2369			GRMZM2G064042
MZ00031051	-1.1981			GRMZM2G013430		IPR001451	IPR005881	IPR010493	IPR011004
MZ00031103	-1.1429			GRMZM2G178190		IPR001046
MZ00031130	-1.1035		cytoskeleton	GRMZM2G070899		IPR000375	IPR001401	IPR003130	IPR019762
MZ00031144	-1.0643			EU974236
MZ00031158	-1.3606			GRMZM2G447218
MZ00031228	1.1728			GRMZM2G428628		IPR006076
MZ00031309	-0.5614			GRMZM2G145133		IPR011990
MZ00031651	1.4127			GRMZM2G043878		IPR002902
MZ00031736	1.6088	secondary met		GRMZM2G179092		IPR001906	IPR005630	IPR008930	IPR008949
MZ00031742	1.4233
MZ00031809	-0.803	cell wall mod	cell wall	GRMZM2G119783		IPR000757	IPR008264	IPR008985	IPR010713
MZ00031813	1.0646			BT083751
MZ00031861	1.4169
MZ00031916	1.2712			GRMZM2G395230
MZ00031932	1.6627
MZ00031963	1.1565
MZ00032026	0.5614			GRMZM2G096604
MZ00032098	-1.2147			GRMZM2G063192		IPR001680	IPR011047	IPR015943	IPR017986
MZ00032142	-2.5155	protein		GRMZM2G054678		IPR003653
MZ00032146	1.6514			EU958082
MZ00032158	1.096			GRMZM2G162690		IPR001661	IPR008928	IPR018232
MZ00032251	-0.6935	transport	membrane	GRMZM2G061206		IPR002885	IPR021869
MZ00032279	1.3794			GRMZM2G156296		IPR003480	IPR023213
MZ00032479	-1.5753			EU970096
MZ00032506	-1.8901	transport	membrane	GRMZM5G891187		IPR000620
MZ00032561	1.1783	protein		GRMZM2G073223		IPR000209	IPR003137	IPR010259	IPR015500
MZ00032582	1.4806
MZ00032627	0.7903			GRMZM2G180555		IPR000719	IPR002290	IPR008271	IPR011009
MZ00032646	-0.9239			GRMZM2G404056		IPR001279	IPR011084
MZ00032661	0.7955			GRMZM2G349665		IPR000719	IPR001245	IPR008271	IPR011009
MZ00032837	1.0734
MZ00032963	-0.9701	growth reg		GRMZM2G154332		IPR003676
MZ00033024	-1.6126			GRMZM2G323470		IPR001680	IPR015943	IPR017986	IPR019775
MZ00033053	-1.3648
MZ00033061	-1.639	cell cycle/development	membrane	GRMZM2G102163		IPR000719	IPR008271	IPR011009	IPR013320
MZ00033096	-1.0728	stress		GRMZM2G070804		IPR007919
MZ00033125	-1.2427	protein		GRMZM5G894518		IPR001394	IPR001607	IPR013083	IPR018200
MZ00033136	-1.2802		mitoch	GRMZM2G174370		IPR011990	IPR013105
MZ00033163	-1.0153			GRMZM2G043816
MZ00033344	0.8	transport	Golgi	GRMZM2G001033		IPR007271
MZ00033448	-0.998
MZ00033474	0.9433	cell wall mod	cell wall	GRMZM2G080851	leucine-rich repeat protein kinase-like protein A. thaliana 56.2 948 NP_178080.2	IPR000719	IPR001611	IPR008271	IPR011009
MZ00033485	-0.9047			GRMZM5G801076		IPR001810
MZ00033490	-0.7693	protein		GRMZM2G017961		IPR003959	IPR008268	IPR008269	IPR014721
MZ00034265	0.7332	growth reg	plastid	GRMZM2G036534		IPR000089	IPR001078	IPR003016	IPR004167
MZ00034869	-0.9252			GRMZM2G055567		IPR000722	IPR006592	IPR007080	IPR009010
MZ00034886	-1.1237			GRMZM2G574758
MZ00035351	-1.2901
MZ00035424	-0.4739			EU962626
MZ00035439	-0.4357			gi|228543726|gb|EZ056635.1|
MZ00035543	-1.0154			EU966719
MZ00035630	1.2156	c4 photosynthesis		GRMZM2G069542		IPR015813	IPR018129	IPR021135	IPR022805
MZ00035660	1.1915	cell cycle/development	mitoch	GRMZM2G004459		IPR001806	IPR002048	IPR011992	IPR013566
MZ00035764	1.574			EU962305
MZ00035780	1.3355
MZ00036040	0.9881	cell cycle/development	nucleus	GRMZM2G146380		IPR003441
MZ00036167	-0.4416			gi|228529927|gb|EZ108921.1|
MZ00036272	1.0155
MZ00036302	0.8291			GRMZM2G179733		IPR001293	IPR008974
MZ00036326	-0.6814			EU956904
MZ00036345	0.6947	protein		GRMZM2G013986		IPR000209	IPR003137	IPR010259	IPR015500
MZ00036372	-1.472
MZ00036426	-0.5904
MZ00036508	-0.7303			EU946474
MZ00036514	-1.165
MZ00036635	-1.1475			BT084629
MZ00036636	-0.653
MZ00036670	-2.9167			EU974790
MZ00036681	2.093
MZ00036747	0.6594	redox	ER	GRMZM2G091481		IPR005746	IPR005788	IPR005792	IPR012336
MZ00036876	-0.549			GRMZM5G815851
MZ00036926	-1.6629			GRMZM2G041714		IPR007667
MZ00037040	-0.5629			GRMZM2G099814
MZ00037078	-1.0052
MZ00037129	-1.5506			GRMZM2G031504
MZ00037166	-1.3252			GRMZM2G173124		IPR000571
MZ00037180	-1.5228
MZ00037219	-0.7997			GRMZM2G131243		IPR001509	IPR016040
MZ00037347	-0.3196			EU967036
MZ00037498	1.4766
MZ00037507	-0.9519			EU943309
MZ00037592	1.5409
MZ00037602	1.4877	redox		GRMZM2G023237		IPR002109	IPR011905	IPR012336
MZ00037619	-1.3776
MZ00037791	-1.3825
MZ00037900	-0.979
MZ00037917	-1.1337
MZ00037930	-0.7089
MZ00038045	1.4386			GRMZM2G032628		IPR004193	IPR006047	IPR006048	IPR006407
MZ00038145	-1.2994			GRMZM2G026939		IPR002530
MZ00038207	-1.0495			BT067987
MZ00038331	-1.0423
MZ00038377	-0.9182	cell wall mod	cell wall	GRMZM2G381782		IPR005200
MZ00038436	-1.9345
MZ00038561	1.5314			GRMZM2G007252		IPR002225	IPR016040
MZ00038567	-1.2606
MZ00038684	-1.6889
MZ00038804	-0.8008		nucleus	GRMZM2G131516		IPR005202
MZ00039062	1.0332
MZ00039242	-1.0723			EU961863
MZ00039267	0.7064			GRMZM2G008611		IPR000504	IPR012677
MZ00039293	-2.2354			GRMZM2G529530
MZ00039317	-1.1738
MZ00039370	-0.825
MZ00039394	1.3532
MZ00039440	-0.6958		ribosome	GRMZM2G025855		IPR000851	IPR005324	IPR005712	IPR013810
MZ00039455	-0.7601
MZ00039544	1.0087
MZ00039559	-2.7447
MZ00039618	1.2736			GRMZM2G081935		IPR001660	IPR013761	IPR021129
MZ00039749	-0.8704
MZ00039866	0.8954	cell wall mod	cell wall	GRMZM2G111642		IPR001841	IPR005150	IPR013083
MZ00040198	-1.8751			GRMZM5G882807
MZ00040208	0.5874			EU964186
MZ00040302	-1.4521
MZ00040654	-0.8017	redox		GRMZM2G161905		IPR004045	IPR010987	IPR012336	IPR017933
MZ00040677	-0.8557
MZ00040697	-1.032		nucleus	GRMZM2G102790		IPR001005	IPR009057	IPR017930
MZ00040805	-1.1433		ER	GRMZM2G125943	histidine kinase 4 A. thaliana 57.5 940 NP_565277.1	IPR001789	IPR003594	IPR003661	IPR004358
MZ00040865	1.4456		nucleus	GRMZM2G479684		IPR001951	IPR007125	IPR009072	IPR019809
MZ00041012	-1.3124			BT017619
MZ00041029	-0.2842		ribosome	GRMZM2G455828		IPR000289	IPR012340
MZ00041075	-0.3004		ribosome	AC230013.2_FG007		IPR021138	IPR023573
MZ00041087	-1.0755			EU941125
MZ00041090	-0.7332			EU952670
MZ00041091	-0.6804			EU961024
MZ00041170	1.0473	cell wall mod	cell wall	GRMZM2G030265		IPR000743	IPR006626	IPR011050	IPR012334
MZ00041241	-0.739			GRMZM2G181371
MZ00041367	1.3848	carbohydrate		GRMZM2G340656		IPR008811	IPR013785	IPR017853
MZ00041407	-0.5188		ribosome	GRMZM2G027728		IPR000231	IPR004038	IPR022991
MZ00041428	-0.8649			GRMZM2G011269		IPR007248
MZ00041442	-0.6095			GRMZM2G063322		IPR001163	IPR006649	IPR010920	IPR016654
MZ00041444	-0.2944
MZ00041520	-0.4617			GRMZM2G154442
MZ00041549	-0.3453
MZ00041593	-0.6347	cell cycle/development	nucleus	GRMZM2G063643	RNA-binding KH domain-containing protein A. thaliana 74.3 280 P_187474.2	IPR004087	IPR004088
MZ00041643	-0.7746			GRMZM2G096695		IPR008579	IPR011051	IPR014710
MZ00041672	-2.3938			GRMZM2G349895
MZ00041709	-0.8164			GRMZM5G840582		IPR004839	IPR015421	IPR015422	IPR015424
MZ00041760	-0.8635			GRMZM2G169005		IPR002198	IPR002347	IPR016040
MZ00041777	-1.5863			gi|228496536|gb|EZ065535.1|
MZ00041831	0.7886	growth reg	nucleus	GRMZM2G146553		IPR000719	IPR001772	IPR002290	IPR004041
MZ00041846	-0.414			GRMZM2G406074		IPR000086	IPR001650	IPR015797	IPR020084
MZ00041864	-0.9544
MZ00041911	-1.6574		ribosome	GRMZM2G176133		IPR001705	IPR011332	IPR018264
MZ00041917	-1.2936			GRMZM2G053019		IPR006636
MZ00041926	0.6901			GRMZM2G078294
MZ00041966	-0.7258			GRMZM2G324886		IPR007052	IPR007699	IPR008978	IPR015120
MZ00042050	-0.9863	protein		GRMZM2G473511		IPR000719	IPR008271	IPR011009	IPR013320
MZ00042097	-1.0385			EU962092
MZ00042154	-1.9135	transport	membrane	GRMZM2G105192		IPR013057
MZ00042273	0.6834			GRMZM2G138814		IPR006828	IPR014756
MZ00042275	-0.6364			GRMZM2G039889		IPR000571
MZ00042288	-0.968			EU953133
MZ00042322	1.6708	stress	membrane	GRMZM2G472167		IPR000109	IPR016196
MZ00042386	1.8666	cell wall mod	cell wall	GRMZM2G066950		IPR006501
MZ00042387	-2.1012	lipids		GRMZM2G156310		IPR002168	IPR013094
MZ00042432	0.6759			GRMZM5G857041
MZ00042460	-0.986	transport	membrane	GRMZM2G141491		IPR000109	IPR016196
MZ00042462	-1.2043			GRMZM2G425629
MZ00042471	-0.6991	amino acid	plastid	GRMZM2G132777		IPR001048	IPR001057	IPR004662
MZ00042590	1.508			GRMZM2G144028		IPR000719	IPR008271	IPR011009	IPR013320
MZ00042631	-2.4457		plastid	GRMZM2G148872		IPR006917	IPR011256	IPR018790
MZ00042879	-0.3841			gi|228543451|gb|EZ056360.1|
MZ00042904	0.9454	protein		GRMZM2G012631		IPR001404	IPR003594	IPR019805	IPR020568
MZ00042913	-0.4471		ribosome	GRMZM2G084757		IPR000439	IPR012678	IPR020925	IPR024794
MZ00042945	-1.7532
MZ00042950	-1.7598			BT018047
MZ00042957	-1.5204			GRMZM2G034410		IPR000198	IPR008936
MZ00043040	-0.4989			gi|228549737|gb|EZ062614.1|
MZ00043077	-0.7973			gi|228547490|gb|EZ060370.1|
MZ00043088	1.3696			EU958927
MZ00043139	-0.9611			GRMZM2G551472
MZ00043189	-1.5055			GRMZM2G169365		IPR003010
MZ00043345	-1.3625
MZ00043369	0.7866			GRMZM2G141152
MZ00043413	-1.0151
MZ00043676	-0.5792			GRMZM2G131559
MZ00043779	0.6079			GRMZM2G024389		IPR019275
MZ00043848	-1.9284		nucleus	GRMZM2G029029	RNA-binding KH domain-containing protein A. thaliana 78.2 301 NP_194378.2	IPR004087
MZ00043870	0.6584
MZ00043924	-1.0046
MZ00043927	-1.5366			GRMZM2G053042
MZ00043928	-0.698			GRMZM2G153274		IPR004129	IPR017946
MZ00043986	1.3084	stress	vacuole	GRMZM2G139797		IPR007736
MZ00044033	-0.4896			GRMZM2G105307		IPR007529
MZ00044193	-0.3397			EU976266
MZ00044233	-1.2807			gi|228546000|gb|EZ058909.1|
MZ00044326	-1.6508	redox	cell wall	GRMZM2G439422		IPR000823	IPR002016	IPR010255	IPR019793
MZ00044442	-0.6471			EU945953
MZ00044465	0.7028			GRMZM2G425863		IPR006769
MZ00044471	-0.6535			GRMZM2G068531
MZ00044522	1.5439			GRMZM2G168474		IPR002213
MZ00044527	1.1552			EU957028
MZ00044746	-1.4898			GRMZM2G089549
MZ00045630	1.0174
MZ00046746	1.3439			GRMZM2G368486		IPR004147	IPR011009	IPR013781
MZ00046791	-0.3995			AC233850.1_FG003		IPR006501
MZ00046801	1.0785	cell cycle/development	membrane	GRMZM2G073591	phosphatidylinositol-4-phosphate 5-kinase 2 A. thaliana 56.6 483 NP_177897.1	IPR002498	IPR023610	IPR027483	IPR027484
MZ00046833	-1.4095	cell cycle/development	cell wall	GRMZM2G044107	putative beta-D-xylosidase 7 A. thaliana 60.0 395 NP_177929.1	IPR001764	IPR002772	IPR017853	IPR026891
MZ00046837	-1.048	growth reg	nucleus	GRMZM2G041668		IPR003441
MZ00046848	-1.5312			GRMZM2G013949
MZ00046877	1.095		nucleus	GRMZM2G097843		IPR001005	IPR009057	IPR017884
MZ00046888	1.2574
MZ00046893	-1.172	stress	membrane	GRMZM2G054332		IPR003439	IPR003593	IPR013525	IPR017871
MZ00046956	-1.0263		nucleus	GRMZM2G048621		IPR001471	IPR016177
MZ00047188	-0.7451	growth reg	plastid	GRMZM2G117321	lipoxygenase 1 A. thaliana 49.5 107 NP_175900.1	IPR000907	IPR013819
MZ00047624	1.0782	transport	membrane	GRMZM2G072850		IPR001140	IPR003439	IPR003593	IPR011527
MZ00047765	-0.6764
MZ00047833	1.3957	transport	membrane	GRMZM2G143187		IPR013657
MZ00047848	-0.7879	cell cycle/development	nucleus	GRMZM2G389557		IPR003441
MZ00047859	0.8725			GRMZM2G056608		IPR002110	IPR020683	IPR026961
MZ00047875	2.2298			GRMZM2G005680		IPR001675
MZ00047946	-1.0718
MZ00047984	-0.7907			GRMZM2G131155
MZ00048108	-0.9305
MZ00048154	-1.2662	transport	membrane	GRMZM2G158378		IPR004680
MZ00048167	-1.2145
MZ00048304	-1.7064	stress	cell wall	GRMZM2G018716		IPR001362	IPR008985	IPR013148	IPR013189
MZ00048554	-1.2589		nucleus	GRMZM2G180452		IPR011598
MZ00048781	-0.6847			GRMZM2G025518		IPR012438
MZ00048885	-1.0684			GRMZM2G002568		IPR007770
MZ00049009	-1.4573			GRMZM2G081105		IPR004853
MZ00049047	-1.0788		nucleus	GRMZM2G129247		IPR004827
MZ00049050	-1.4421			GRMZM2G312244		IPR001876
MZ00050356	-1.7602			GRMZM2G310868
MZ00050380	-1.0225	stress		GRMZM2G128248		IPR001623	IPR002939	IPR008971
MZ00051135	0.6639
MZ00051196	0.9591			GRMZM2G325643		IPR025486
MZ00051205	1.2417			GRMZM2G481888		IPR007749
MZ00051226	-1.0374			GRMZM2G350819
MZ00051312	-1.4676	redox		GRMZM2G154752		IPR001128	IPR002401	IPR017972
MZ00051373	-0.788			GRMZM2G139293
MZ00052016	-1.0898			GRMZM2G166459		IPR002528
MZ00052058	-1.5944		membrane	GRMZM2G050684		IPR002550
MZ00052146	-1.8057			GRMZM2G030315
MZ00052224	-0.6644			GRMZM2G466309
MZ00052427	-1.6837
MZ00052459	-0.5285
MZ00052480	-1.2096
MZ00052495	1.2941			GRMZM2G422782
MZ00052512	-1.9572			GRMZM2G315767		IPR003480	IPR023213
MZ00054862	-0.8938	transport	membrane	GRMZM2G419328		IPR000109	IPR016196	IPR018456
MZ00054925	-0.9634			GRMZM2G090792
MZ00055084	1.7382			GRMZM2G373849		IPR004176	IPR023150
MZ00055166	0.8885			GRMZM2G312198		IPR001251
MZ00055173	1.6203			GRMZM2G140755
MZ00055204	-0.6058			GRMZM2G181371
MZ00055255	-0.6826			GRMZM2G119640		IPR000571
MZ00055265	-1.6145			EU941537
MZ00055266	-1.0679			gi|228521915|gb|EZ090914.1|
MZ00055284	-1.0957			GRMZM2G014528
MZ00055291	0.9563
MZ00055425	-0.9044			GRMZM2G054628		IPR001810
MZ00055493	-0.9313	protein	plastid	GRMZM2G025531		IPR000587	IPR000994
MZ00055533	1.4035
MZ00055564	-1.1293			GRMZM2G033243
MZ00055570	-1.0293			GRMZM2G463545
MZ00055609	-1.4957
MZ00055612	-1.7118
MZ00055628	-0.9978			GRMZM2G125266		IPR003462	IPR016040	IPR023401
MZ00055637	-1.176
MZ00055652	-0.8471			gi|228498044|gb|EZ067043.1|
MZ00055653	-2.2689			GRMZM2G014979
MZ00055709	-0.7647			EU945778
MZ00055757	-0.4707
MZ00055792	-1.0325		nucleus	GRMZM2G444748		IPR004827
MZ00055833	-1.3285
MZ00055835	-1.9996
MZ00055863	-0.9826			GRMZM2G101024
MZ00055953	-1.4879			GRMZM2G163289
MZ00055958	0.7487			GRMZM2G071147		IPR010341
MZ00056052	0.6814		nucleus	GRMZM2G012958		IPR001806	IPR005225	IPR027417
MZ00056169	-1.3189
MZ00056176	-1.2722			BT069799
MZ00056369	1.4644	growth reg	nucleus	GRMZM2G034840		IPR003311	IPR003340	IPR010525	IPR011525
MZ00056486	-0.2593	redox		GRMZM2G169890		IPR001424	IPR018152	IPR024134
MZ00056539	-0.9501			GRMZM2G051683		IPR002213
MZ00056626	-1.0103	transport	membrane	GRMZM2G010868		IPR000528	IPR016140
MZ00056696	-0.8352
MZ00056766	-1.7168
MZ00056767	-0.7489			GRMZM2G086287
MZ00056812	-0.7817			GRMZM2G026176
MZ00056917	-1.3095			GRMZM5G854160
MZ00056920	-1.0621	protein		GRMZM2G014499		IPR000209	IPR003137	IPR010259	IPR015500
MZ00056958	0.8301		nucleus	GRMZM2G162353	zinc finger (Ran-binding) domain-containing protein A. thaliana 60.0 180 NP_179388.1	IPR001876
MZ00057052	-1.0761	cell cycle/development	cell wall	GRMZM2G035045	putative cysteine proteinase A. thaliana 67.7 350 NP_568722.1	IPR000169	IPR000668	IPR013128	IPR013201
MZ00057116	-0.8666			GRMZM2G440543		IPR001810
MZ00057132	-0.6415			GRMZM2G556667
MZ00057202	-1.0491		nucleus	GRMZM2G039385	uncharacterized protein A. thaliana 48.0 343 NP_177271.1	IPR004277
MZ00057353	0.863			GRMZM2G060522		IPR013210
MZ00057388	-0.2922			GRMZM2G094083		IPR002130	IPR016650
MZ00057406	-0.7891			gi|228548231|gb|EZ061108.1|
MZ00057452	-0.6606

## Sheet: Arkusz2
diff_c16_k16	Entrez GeneID	Pole8	Pole10	Pole12	Pole14	Pole16	Pole9	Pole11	Pole13	Pole15
1.0785	100383415	IPR002498	IPR023610	IPR027483	IPR027484		Phosphatidylinositol-4-phosphate 5-kinase, core	Phosphatidylinositol-4-phosphate 5-kinase	Phosphatidylinositol-4-phosphate 5-kinase, C-terminal	Phosphatidylinositol-4-phosphate 5-kinase, N-terminal domain
0.887	100282565	IPR004821	IPR014729				Cytidyltransferase-like domain	Rossmann-like alpha/beta/alpha sandwich fold
0.9549	842284	IPR001017	IPR017597				Dehydrogenase, E1 component	Pyruvate dehydrogenase (acetyl-transferring) E1 component, alpha subunit, subgroup y
-0.7699	100193788	IPR007508	IPR018033				D-aminoacyl-tRNA deacylase	D-Tyr-tRNATyr deacylase
0.8961	100282757	IPR000719	IPR002290	IPR008271	IPR011009	IPR017441	Protein kinase, catalytic domain	Serine/threonine- / dual specificity protein kinase, catalytic domain	Serine/threonine-protein kinase, active site	Protein kinase-like domain
0.5991	541979	IPR001487	IPR003593	IPR003959	IPR003960	IPR027417	Bromodomain	AAA+ ATPase domain	ATPase, AAA-type, core	ATPase, AAA-type, conserved site
-1.2801	100280261	IPR006694	IPR021940				Fatty acid hydroxylase	Uncharacterised domain Wax2, C-terminal
0.9859	100282253	IPR001611					Leucine-rich repeat
-1.3577	100285951	IPR000639					Epoxide hydrolase-like
-1.0491	100194118	IPR004277					Phosphatidyl serine synthase
-0.6991	100283064	IPR001048	IPR001057	IPR004662			Aspartate/glutamate/uridylate kinase	Glutamate/acetylglutamate kinase	Acetylglutamate kinase
-0.8161	100283383	IPR000008	IPR001164	IPR008973	IPR018029		C2 calcium-dependent membrane targeting	Arf GTPase activating protein	C2 calcium/lipid-binding domain, CaLB	C2 membrane targeting protein
-1.0761	100191670	IPR000169	IPR000668	IPR013128	IPR013201	IPR025660	Cysteine peptidase, cysteine active site	Peptidase C1A, papain C-terminal	Peptidase C1A, papain	Proteinase inhibitor I29, cathepsin propeptide
-1.5944	100283152	IPR002550					Domain of unknown function DUF21
1.0596	100274001	IPR001907	IPR023562				ClpP	Clp protease proteolytic subunit /Translocation-enhancing protein TepA
-0.794	100273558	IPR000595	IPR005821	IPR014710	IPR018490		Cyclic nucleotide-binding domain	Ion transport domain	RmlC-like jelly roll fold	Cyclic nucleotide-binding-like
-0.591	100281837	IPR000315	IPR010402				Zinc finger, B-box	CCT domain
2.1103	100280531	IPR000719	IPR002290	IPR008271	IPR011009	IPR011992	Protein kinase, catalytic domain	Serine/threonine- / dual specificity protein kinase, catalytic domain	Serine/threonine-protein kinase, active site	Protein kinase-like domain
-0.7655	100274277	IPR000326	IPR016118				Phosphatidic acid phosphatase type 2/haloperoxidase	Phosphatidic acid phosphatase/chloroperoxidase, N-terminal
-1.7064	100279283	IPR001362	IPR008985	IPR013148	IPR013189	IPR018053	Glycoside hydrolase, family 32	Concanavalin A-like lectin/glucanases superfamily	Glycosyl hydrolase family 32, N-terminal	Glycosyl hydrolase family 32, C-terminal
-1.0254	100192945	IPR003675					CAAX amino terminal protease
0.9959	100191740	IPR002123					Phospholipid/glycerol acyltransferase
-1.945	100382240	IPR000432	IPR005747	IPR007696	IPR027417		DNA mismatch repair protein MutS, C-terminal	DNA mismatch repair protein MutS, type 2	DNA mismatch repair protein MutS, core	P-loop containing nucleoside triphosphate hydrolase
1.0744	100275351	IPR004827	IPR020983				Basic-leucine zipper domain	Basic leucine-zipper, C-terminal
1.4877	100285691	IPR002109	IPR011905	IPR012336			Glutaredoxin	Glutaredoxin-like, plant II	Thioredoxin-like fold
0.939	4349190	IPR004045	IPR010987	IPR012336	IPR017933		Glutathione S-transferase, N-terminal	Glutathione S-transferase, C-terminal-like	Thioredoxin-like fold	Glutathione S-transferase/chloride channel, C-terminal
-1.1433	732761	IPR001789	IPR003594	IPR003661	IPR004358	IPR005467	Signal transduction response regulator, receiver domain	Histidine kinase-like ATPase, ATP-binding domain	Signal transduction histidine kinase, subgroup 1, dimerisation/phosphoacceptor domain	Signal transduction histidine kinase-related protein, C-terminal
-1.5246	542576	IPR002068	IPR008978				Alpha crystallin/Hsp20 domain	HSP20-like chaperone
0.9454	100384478	IPR001404	IPR003594	IPR019805	IPR020568	IPR020575	Heat shock protein Hsp90	Histidine kinase-like ATPase, ATP-binding domain	Heat shock protein Hsp90, conserved site	Ribosomal protein S5 domain 2-type fold
-0.6705	606440	IPR003175	IPR016701				Cyclin-dependent kinase inhibitor	Cyclin-dependent kinase inhibitor, plant
-0.5619	100276267	IPR002222	IPR005732	IPR020934	IPR023575		Ribosomal protein S19/S15	Ribosomal protein S19, bacterial-type	Ribosomal protein S19 conserved site	Ribosomal protein S19, superfamily
0.8	100126957	IPR007271					Nucleotide-sugar transporter
-0.7746	100191739	IPR008579	IPR011051	IPR014710			Domain of unknown function DUF861, cupin-3	RmlC-like cupin domain	RmlC-like jelly roll fold
-1.5312	100285473
-1.9284	100273249	IPR004087					K Homology domain
-1.7234	100282086	IPR004883					Lateral organ boundaries, LOB
0.7487	100191399	IPR010341					Protein of unknown function DUF936, plant
0.6079	100191639	IPR019275					Protein of unknown function DUF2301
0.7989	100191830	IPR000408	IPR009091				Regulator of chromosome condensation, RCC1	Regulator of chromosome condensation 1/beta-lactamase-inhibitor protein II
-0.3533	100191912	IPR005755	IPR005822	IPR023564			Ribosomal protein L13, eukaryotic/archaeal	Ribosomal protein L13	Ribosomal protein L13 domain
-1.4534	100191965
0.9433	100192366	IPR000719	IPR001611	IPR008271	IPR011009	IPR013320	Protein kinase, catalytic domain	Leucine-rich repeat	Serine/threonine-protein kinase, active site	Protein kinase-like domain
1.3934	100192768	IPR000073	IPR000639				Alpha/beta hydrolase fold-1	Epoxide hydrolase-like
-0.6192	100192828	IPR026750					Protein N-terminal asparagine amidohydrolase
-0.5614	100193035	IPR011990					Tetratricopeptide-like helical
0.8301	100193180	IPR001876					Zinc finger, RanBP2-type
0.7886	100193758	IPR000719	IPR001772	IPR002290	IPR004041	IPR008271	Protein kinase, catalytic domain	Kinase associated domain 1 (KA1)	Serine/threonine- / dual specificity protein kinase, catalytic domain	NAF domain
0.6814	100194186	IPR001806	IPR005225	IPR027417			Small GTPase superfamily	Small GTP-binding protein domain	P-loop containing nucleoside triphosphate hydrolase
-1.9135	100216569	IPR013057					Amino acid transporter, transmembrane
-1.7339	100216603	IPR005746	IPR012336	IPR013766			Thioredoxin	Thioredoxin-like fold	Thioredoxin domain
-1.2014	100216899	IPR002150					Ribosomal protein L31
-1.3606	100217008
-0.6347	100272497	IPR004087	IPR004088				K Homology domain	K Homology domain, type 1
-1.5374	100272713	IPR009069	IPR010625				Cysteine alpha-hairpin motif superfamily	CHCH
-0.8731	100273073	IPR000408	IPR009091				Regulator of chromosome condensation, RCC1	Regulator of chromosome condensation 1/beta-lactamase-inhibitor protein II
0.6153	100273407	IPR008775					Phytanoyl-CoA dioxygenase
-1.7151	100273668	IPR000582	IPR011498	IPR014352	IPR015915	IPR015916	Acyl-CoA-binding protein, ACBP	Kelch repeat type 2	FERM/acyl-CoA-binding protein, 3-helical bundle	Kelch-type beta propeller
-0.7144	100273728	IPR025846	IPR026057				PMR5 N-terminal domain	PC-Esterase
0.6101	100273952	IPR000118	IPR000169	IPR000668	IPR013128	IPR013201	Granulin	Cysteine peptidase, cysteine active site	Peptidase C1A, papain C-terminal	Peptidase C1A, papain
-0.8447	100274029	IPR008507					Protein of unknown function DUF789
1.84	100274087	IPR013894					Domain of unknown function DUF1767
-2.4457	100274129	IPR006917	IPR011256	IPR018790			SOUL haem-binding protein	Regulatory factor, effector, bacterial	Protein of unknown function DUF2358
-0.6394	100274341	IPR011766	IPR012000	IPR012001	IPR012846		Thiamine pyrophosphate enzyme, C-terminal TPP-binding	Thiamine pyrophosphate enzyme, central domain	Thiamine pyrophosphate enzyme, N-terminal TPP-binding domain	Acetolactate synthase, large subunit, biosynthetic
0.7332	100274483	IPR000089	IPR001078	IPR003016	IPR004167	IPR011053	Biotin/lipoyl attachment	2-oxoacid dehydrogenase acyltransferase, catalytic domain	2-oxo acid dehydrogenase, lipoyl-binding site	E3 binding
-0.6352	100274497	IPR000715					Glycosyl transferase, family 4
-0.9634	100274868
-1.0836	100275507	IPR006634					TRAM/LAG1/CLN8 homology domain
-2.0064	100276303
-0.6455	100276761	IPR008710	IPR016574	IPR018247			Nicastrin	Nicalin	EF-Hand 1, calcium-binding site
-0.8837	100277171
-1.5506	100277742
0.6716	100277884
-0.6573	100278648
-0.8951	100279105
-1.0788	100279460	IPR004827					Basic-leucine zipper domain
-1.4573	100279720	IPR004853					Domain of unknown function DUF250
-0.5142	100279753	IPR001208	IPR008049	IPR012340	IPR018525	IPR027417	Mini-chromosome maintenance, DNA-dependent ATPase	DNA replication licensing factor Mcm6	Nucleic acid-binding, OB-fold	Mini-chromosome maintenance, conserved site
-2.2689	100279879
-1.1887	100279952	IPR000490	IPR013781	IPR017853			Glycoside hydrolase, family 17	Glycoside hydrolase, catalytic domain	Glycoside hydrolase, superfamily
-1.639	100280175	IPR000719	IPR008271	IPR011009	IPR013320	IPR017441	Protein kinase, catalytic domain	Serine/threonine-protein kinase, active site	Protein kinase-like domain	Concanavalin A-like lectin/glucanase, subgroup
-1.4095	100280356	IPR001764	IPR002772	IPR017853	IPR026891	IPR026892	Glycoside hydrolase, family 3, N-terminal	Glycoside hydrolase family 3 C-terminal domain	Glycoside hydrolase, superfamily	Fibronectin type III-like domain
-1.2482	100281045	IPR006779					DNA binding protein S1FA
-2.0363	100281087	IPR000167					Dehydrin
1.2914	100281224	IPR006461					Uncharacterised protein family Cys-rich
-0.8853	100281264
-1.0937	100281501	IPR000232	IPR011991				Heat shock factor (HSF)-type, DNA-binding	Winged helix-turn-helix DNA-binding domain
-1.048	100281519	IPR003441					No apical meristem (NAM) protein
2.596	100281779	IPR003854					Gibberellin regulated protein
-0.3787	100281934	IPR000626	IPR019955	IPR022617			Ubiquitin	Ubiquitin supergroup	Small ubiquitin-related modifier, SUMO
-0.9247	100281968	IPR002108	IPR017904				Actin-binding, cofilin/tropomyosin type	ADF/Cofilin/Destrin
-2.0696	100282074	IPR013094					Alpha/beta hydrolase fold-3
-0.7849	100282113	IPR001810	IPR006015	IPR006016	IPR014729		F-box domain, cyclin-like	Universal stress protein A	UspA	Rossmann-like alpha/beta/alpha sandwich fold
-1.0225	100282402	IPR001623	IPR002939	IPR008971			DnaJ domain	Chaperone DnaJ, C-terminal	HSP40/DnaJ peptide-binding
0.7185	100282660	IPR001594					Zinc finger, DHHC-type, palmitoyltransferase
-0.6749	100282703	IPR001059	IPR012340	IPR015365			Translation elongation factor P/YeiP, central	Nucleic acid-binding, OB-fold	Elongation factor P, C-terminal
-0.8915	100282947	IPR001878					Zinc finger, CCHC-type
-0.5122	100283316	IPR009294					Gamma-secretase subunit Aph-1
-0.6735	100283365	IPR003480	IPR023213				Transferase	Chloramphenicol acetyltransferase-like domain
-0.7352	100283455	IPR003462	IPR016040	IPR023401			Ornithine cyclodeaminase/mu-crystallin	NAD(P)-binding domain	Ornithine cyclodeaminase, N-terminal
-0.9978	100283455	IPR003462	IPR016040	IPR023401			Ornithine cyclodeaminase/mu-crystallin	NAD(P)-binding domain	Ornithine cyclodeaminase, N-terminal
-1.3375	100283484	IPR002109	IPR011899	IPR012336	IPR014025		Glutaredoxin	Glutaredoxin, eukaryotic/virial	Thioredoxin-like fold	Glutaredoxin subgroup
0.7928	100283692	IPR002225	IPR003388	IPR016040			3-beta hydroxysteroid dehydrogenase/isomerase	Reticulon	NAD(P)-binding domain
-1.341	100283760	IPR003736	IPR006683				Phenylacetic acid degradation-related domain	Thioesterase superfamily
1.948	100283960	IPR006040	IPR006041				Allergen Ole e 1, conserved site	Pollen Ole e 1 allergen/extensin
-0.6935	100283973	IPR002885	IPR021869				Pentatricopeptide repeat	Ribonuclease Zc3h12a-like
1.3347	100284056	IPR003480	IPR023213				Transferase	Chloramphenicol acetyltransferase-like domain
-0.4471	100284349	IPR000439	IPR012678	IPR020925	IPR024794		Ribosomal protein L15e	Ribosomal protein L23/L15e core domain	Ribosomal protein L15e, conserved site	Ribosomal protein L15e core domain
0.7545	100284893
-1.0263	100284933	IPR001471	IPR016177				AP2/ERF domain	DNA-binding, integrase-type
-0.8649	100285035	IPR007248					Mpv17/PMP22
0.6493	100285216
1.3439	100285244	IPR004147	IPR011009	IPR013781			UbiB domain	Protein kinase-like domain	Glycoside hydrolase, catalytic domain
-0.8782	100285719	IPR002125	IPR016192	IPR016193			CMP/dCMP deaminase, zinc-binding	APOBEC/CMP deaminase, zinc-binding	Cytidine deaminase-like
-1.0728	100285861	IPR007919					Uncharacterised protein family UPF0220
0.8976	100304403
1.6352	100381630	IPR002885	IPR011990				Pentatricopeptide repeat	Tetratricopeptide-like helical
1.2255	100381658	IPR005995	IPR006124	IPR011258	IPR017849	IPR017850	Phosphoglycerate mutase, 2,3-bisphosphoglycerate-independent	Metalloenzyme	BPG-independent PGAM, N-terminal	Alkaline phosphatase-like, alpha/beta/alpha
-0.9313	100381889	IPR000587	IPR000994				Creatinase	Peptidase M24, structural domain
-0.7451	4345993	IPR000907	IPR013819				Lipoxygenase	Lipoxygenase, C-terminal
-1.424	100382171	IPR003676					Auxin responsive SAUR protein
-0.5369	100382215	IPR003175	IPR016701				Cyclin-dependent kinase inhibitor	Cyclin-dependent kinase inhibitor, plant
-1.31	100382469	IPR002213					UDP-glucuronosyl/UDP-glucosyltransferase
-0.5062	100383130	IPR000504	IPR006509	IPR012677			RNA recognition motif domain	Splicing factor, CC1-like	Nucleotide-binding, alpha-beta plait
-0.9193	100383446	IPR002553	IPR011710	IPR011989	IPR016024	IPR016460	Clathrin/coatomer adaptor, adaptin-like, N-terminal	Coatomer, beta subunit, C-terminal	Armadillo-like helical	Armadillo-type fold
1.1783	100383484	IPR000209	IPR003137	IPR010259	IPR015500	IPR023828	Peptidase S8/S53 domain	Protease-associated domain, PA	Proteinase inhibitor I9	Peptidase S8, subtilisin-related
1.6619	4329753	IPR008183	IPR011013	IPR014718	IPR015443		Aldose 1-/Glucose-6-phosphate 1-epimerase	Galactose mutarotase-like domain	Glycoside hydrolase-type carbohydrate-binding, subgroup	Aldose 1-epimerase
-0.7693	100384172	IPR003959	IPR008268	IPR008269	IPR014721	IPR020568	ATPase, AAA-type, core	Peptidase S16, active site	Peptidase S16, Lon C-terminal	Ribosomal protein S5 domain 2-type fold, subgroup
-1.2045	100384226
-1.4394	100384587	IPR003311	IPR011525				AUX/IAA protein	Aux/IAA-ARF-dimerisation
-0.7497	100384825	IPR007006					Glycosyltransferase, ALG10
0.6935	100384848	IPR002885	IPR011990				Pentatricopeptide repeat	Tetratricopeptide-like helical
0.7636	542762	IPR000719	IPR002290	IPR008271	IPR011009	IPR011992	Protein kinase, catalytic domain	Serine/threonine- / dual specificity protein kinase, catalytic domain	Serine/threonine-protein kinase, active site	Protein kinase-like domain
1.3084	100216957	IPR007736					Caleosin
-0.803	542059	IPR000757	IPR008264	IPR008985	IPR010713	IPR013320	Glycoside hydrolase, family 16	Beta-glucanase	Concanavalin A-like lectin/glucanases superfamily	Xyloglucan endo-transglycosylase, C-terminal
1.1915	100278140	IPR001806	IPR002048	IPR011992	IPR013566	IPR013567	Small GTPase superfamily	EF-hand domain	EF-hand-like domain	EF hand associated, type-1
-1.7503	100279930	IPR003952	IPR003953	IPR011281	IPR014006	IPR015939	Fumarate reductase/succinate dehydrogenase, FAD-binding site	FAD binding domain	Succinate dehydrogenase, flavoprotein subunit	Succinate dehydrogenase/fumarate reductase, flavoprotein subunit
1.4644	838573	IPR003311	IPR003340	IPR010525	IPR011525	IPR015300	AUX/IAA protein	B3 DNA binding domain	Auxin response factor	Aux/IAA-ARF-dimerisation
0.6525	100217166	IPR000555	IPR024969				JAB1/Mov34/MPN/PAD-1	Rpn11/EIF3F C-terminal domain
-1.8457	100281738	IPR002123					Phospholipid/glycerol acyltransferase
1.3477	100285053	IPR003719					Phenazine biosynthesis PhzF protein
-0.9501	100304381	IPR002213					UDP-glucuronosyl/UDP-glucosyltransferase
-1.5503	4324720	IPR001140	IPR003439	IPR003593	IPR011527	IPR017871	ABC transporter, transmembrane domain	ABC transporter-like	AAA+ ATPase domain	ABC transporter, transmembrane domain, type 1
1.2156	100191460	IPR015813	IPR018129	IPR021135	IPR022805		Pyruvate/Phosphoenolpyruvate kinase-like domain	Phosphoenolpyruvate carboxylase, active site	Phosphoenolpyruvate carboxylase	Phosphoenolpyruvate carboxylase, bacterial/plant-type
-1.721	100283977	IPR000095					PAK-box/P21-Rho-binding
0.6759	100279193	IPR005178					Organic solute transporter Ost-alpha
-0.69	100193057	IPR001471	IPR016177				AP2/ERF domain	DNA-binding, integrase-type
-0.788	100277186
-0.5295	100193940	IPR011541					Nickel/cobalt transporter, high-affinity
-1.1981	4331861	IPR001451	IPR005881	IPR010493	IPR011004	IPR018357	Bacterial transferase hexapeptide repeat	Serine O-acetyltransferase	Serine acetyltransferase, N-terminal	Trimeric LpxA-like
1.3703	100217143	IPR001830	IPR003337	IPR006379	IPR023214		Glycosyl transferase, family 20	Trehalose-phosphatase	HAD-superfamily hydrolase, subfamily IIB	HAD-like domain
-1.172	100285138	IPR003439	IPR003593	IPR013525	IPR017871	IPR027417	ABC transporter-like	AAA+ ATPase domain	ABC-2 type transporter	ABC transporter, conserved site
1.095	4332820	IPR001005	IPR009057	IPR017884			SANT/Myb domain	Homeodomain-like	SANT domain
1.5314	4333070	IPR002225	IPR016040				3-beta hydroxysteroid dehydrogenase/isomerase	NAD(P)-binding domain
-0.7489	4334159
-0.7907	4335868
1.9757	100273104	IPR000823	IPR002016	IPR010255	IPR019793	IPR019794	Plant peroxidase	Haem peroxidase, plant/fungal/bacterial	Haem peroxidase	Peroxidases heam-ligand binding site
-0.5831	4338931	IPR010989	IPR015260				t-SNARE	Syntaxin 6, N-terminal
-0.4842	4339958
-1.0202	100217238	IPR002213					UDP-glucuronosyl/UDP-glucosyltransferase
-0.4408	4342884
-0.9044	100273904	IPR001810					F-box domain, cyclin-like
-0.7997	100191371	IPR001509	IPR016040				NAD-dependent epimerase/dehydratase	NAD(P)-binding domain
-0.9602	100273655	IPR006694					Fatty acid hydroxylase
0.6834	100283166	IPR006828	IPR014756				5-AMP-activated protein kinase, beta subunit, interaction domain	Immunoglobulin E-set
-0.8367	100192520	IPR000300	IPR005135				Inositol polyphosphate-related phosphatase	Endonuclease/exonuclease/phosphatase
0.7593	4345873	IPR000719	IPR001772	IPR002290	IPR008271	IPR011009	Protein kinase, catalytic domain	Kinase associated domain 1 (KA1)	Serine/threonine- / dual specificity protein kinase, catalytic domain	Serine/threonine-protein kinase, active site
-0.7487	100278908
-1.1743	100281592	IPR001672	IPR018189				Phosphoglucose isomerase (PGI)	Phosphoglucose isomerase, conserved site
-0.8356	100191656	IPR025564					Domain of unknown function DUF4308
-0.2867	100285643	IPR001330	IPR002365	IPR008930	IPR018333		Prenyltransferase/squalene oxidase	Terpene synthase, conserved site	Terpenoid cyclases/protein prenyltransferase alpha-alpha toroid	Squalene cyclase
-0.9599	4351317	IPR000528	IPR016140				Plant lipid transfer protein/Par allergen	Bifunctional inhibitor/plant lipid transfer protein/seed storage helical domain
-1.0103	4351317	IPR000528	IPR016140				Plant lipid transfer protein/Par allergen	Bifunctional inhibitor/plant lipid transfer protein/seed storage helical domain
1.8666	100217105	IPR006501					Pectinesterase inhibitor
-0.6141	100280192	IPR013926					CGI121/TPRKB
-1.9672	100037820	IPR006076					FAD dependent oxidoreductase
-0.4496	100283964	IPR001227	IPR004410	IPR014043	IPR016035	IPR016036	Acyl transferase domain	Malonyl CoA-acyl carrier protein transacylase, FabD-type	Acyl transferase	Acyl transferase/acyl hydrolase/lysophospholipase
-0.6364	100216717	IPR000571					Zinc finger, CCCH-type
-1.5204	100272596	IPR000198	IPR008936				Rho GTPase-activating protein domain	Rho GTPase activation protein
0.8345	100193214
1.1738	100275668
-0.6826	100192091	IPR000571					Zinc finger, CCCH-type
-0.4451	100191257	IPR010399	IPR018467				Tify	CO/COL/TOC1, conserved site
0.7887	541635	IPR004713	IPR004798	IPR004837			Calcium/proton exchanger	Calcium/proton exchanger CAX	Sodium/calcium exchanger membrane region
-0.3004	100283101	IPR021138	IPR023573				Ribosomal protein L18a	Ribosomal protein L18a/LX
0.7713	606418	IPR012336	IPR013766				Thioredoxin-like fold	Thioredoxin domain
-1.2725	541889		Major intrinsic protein	Major intrinsic protein, conserved site	Aquaporin-like		IPR000425	IPR022357	IPR023271
1.1386	100283669	IPR001440	IPR004843	IPR006186	IPR011236	IPR011990	Tetratricopeptide TPR-1	Metallophosphoesterase domain	Serine/threonine-specific protein phosphatase/bis(5-nucleosyl)-tetraphosphatase	Serine/threonine protein phosphatase 5
-0.9252	3131433	IPR000722	IPR006592	IPR007080	IPR009010		RNA polymerase, alpha subunit	RNA polymerase, N-terminal	RNA polymerase Rpb1, domain 1	Aspartate decarboxylase-like domain
-0.2369	8060523
0.6346	8063409	IPR015414					SNARE associated Golgi protein
-0.4241	8064443	IPR008590					Protein of unknown function DUF872, transmembrane
1.2306	8082653	IPR001509	IPR002198	IPR005886	IPR016040	IPR025308	NAD-dependent epimerase/dehydratase	Short-chain dehydrogenase/reductase SDR	UDP-glucose 4-epimerase GalE	NAD(P)-binding domain
0.7903	8054301	IPR000719	IPR002290	IPR008271	IPR011009	IPR017441	Protein kinase, catalytic domain	Serine/threonine- / dual specificity protein kinase, catalytic domain	Serine/threonine-protein kinase, active site	Protein kinase-like domain
1.1201	8078849	IPR002885	IPR011990				Pentatricopeptide repeat	Tetratricopeptide-like helical
-0.9996	8085289	IPR012392	IPR013601	IPR013747	IPR016038	IPR016039	Very-long-chain 3-ketoacyl-CoA synthase	FAE1/Type III polyketide synthase-like protein	3-Oxoacyl-[acyl-carrier-protein (ACP)] synthase III C-terminal	Thiolase-like, subgroup
-1.1429	8054221	IPR001046					Natural resistance-associated macrophage like
1.2417	8081881	IPR007749					Protein of unknown function DUF677
-0.2842	8082135	IPR000289	IPR012340				Ribosomal protein S28e	Nucleic acid-binding, OB-fold
-1.2662	8078035	IPR004680					Citrate transporter-like domain
0.5614	8081771
-0.3686	8054757	IPR000307	IPR023803				Ribosomal protein S16	Ribosomal protein S16 domain
0.8725	8084060	IPR002110	IPR020683	IPR026961			Ankyrin repeat	Ankyrin repeat-containing domain	PGG domain
0.67	8078956	IPR003663	IPR005828	IPR005829	IPR016196	IPR020846	Sugar/inositol transporter	General substrate transporter	Sugar transporter, conserved site	Major facilitator superfamily domain, general substrate transporter
-0.8587	8073330	IPR003593	IPR003959	IPR003960	IPR007330	IPR015415	AAA+ ATPase domain	ATPase, AAA-type, core	ATPase, AAA-type, conserved site	MIT
1.1728	8079635	IPR006076					FAD dependent oxidoreductase
-0.7258	8072096	IPR007052	IPR007699	IPR008978	IPR015120	IPR017447	CS-like domain	SGS	HSP20-like chaperone	Siah interacting protein, N-terminal
-0.698	8079239	IPR004129	IPR017946				Glycerophosphoryl diester phosphodiesterase	PLC-like phosphodiesterase, TIM beta/alpha-barrel domain
2.6292	8054710	IPR000210	IPR011333	IPR013069	IPR027356		BTB/POZ-like	BTB/POZ fold	BTB/POZ	NPH3 domain
-0.8243	8057758	IPR003956	IPR003957	IPR003958	IPR009072		Transcription factor, NFYB/HAP3, conserved site	Transcription factor, CBFA/NFYB, DNA topoisomerase	Transcription factor CBF/NF-Y/archaeal histone	Histone-fold
1.4456	8085439	IPR001951	IPR007125	IPR009072	IPR019809		Histone H4	Histone core	Histone-fold	Histone H4, conserved site
-1.0325	8057516	IPR004827					Basic-leucine zipper domain
-1.489	8076117	IPR000760	IPR020550	IPR020583			Inositol monophosphatase	Inositol monophosphatase, conserved site	Inositol monophosphatase, metal-binding site
-0.558	8055438	IPR018946					Alkaline phosphatase D-related
1.7253	8071732	IPR003855					K+ potassium transporter
0.8794	8081927	IPR001752	IPR019821	IPR027417			Kinesin, motor domain	Kinesin, motor region, conserved site	P-loop containing nucleoside triphosphate hydrolase
-0.7148	8064790	IPR000182	IPR016181				GNAT domain	Acyl-CoA N-acyltransferase
-1.131	8085790
-1.8057	8072037
-0.8334	8075887	IPR000781					Enhancer of rudimentary
-0.774	8075889	IPR003480	IPR023213				Transferase	Chloramphenicol acetyltransferase-like domain
0.9151	8072301	IPR001382					Glycoside hydrolase, family 47
1.2425	8079555	IPR004147	IPR011009				UbiB domain	Protein kinase-like domain
1.0782	8079561	IPR001140	IPR003439	IPR003593	IPR011527	IPR017871	ABC transporter, transmembrane domain	ABC transporter-like	AAA+ ATPase domain	ABC transporter, transmembrane domain, type 1
0.7932	8070269	IPR004901					Reversibly glycosylated polypeptide family
-1.5067	8067058	IPR004864					Late embryogenesis abundant protein, LEA-14
-0.787	8067059	IPR006121					Heavy metal-associated domain, HMA
-0.2547	8074077
-1.6474	8074898	IPR019352					Uncharacterised protein family UPF0454
-0.5548	8066978	IPR000183	IPR002986	IPR009006	IPR022643	IPR022644	Ornithine/DAP/Arg decarboxylase	Diaminopimelate decarboxylase, LysA	Alanine racemase/group IV decarboxylase, C-terminal	Orn/DAP/Arg decarboxylase 2, C-terminal
1.3149	8073468	IPR011598	IPR025610				Myc-type, basic helix-loop-helix (bHLH) domain	Transcription factor MYC/MYB N-terminal
2.3823	8072878	IPR002625	IPR002885	IPR011990			Smr protein/MutS2 C-terminal	Pentatricopeptide repeat	Tetratricopeptide-like helical
-2.3416	8066769	IPR000406	IPR014756	IPR024792			RHO protein GDP dissociation inhibitor	Immunoglobulin E-set	Rho GDP-dissociation inhibitor domain
-0.6987	8085108	IPR003690					Mitochodrial transcription termination factor-related
1.4546	8085121	IPR013210	IPR025875				Leucine-rich repeat-containing N-terminal, type 2	Leucine rich repeat 4
-1.2802	8072538	IPR011990	IPR013105				Tetratricopeptide-like helical	Tetratricopeptide TPR2
-1.9169	8064159	IPR001433	IPR001709	IPR001834	IPR008333	IPR017927	Oxidoreductase FAD/NAD(P)-binding	Flavoprotein pyridine nucleotide cytochrome reductase	NADH:cytochrome b5 reductase (CBR)	Oxidoreductase, FAD-binding domain
-0.9955	8061102	IPR001328	IPR018171				Peptidyl-tRNA hydrolase	Peptidyl-tRNA hydrolase, conserved site
-0.9769	8067659	IPR001606	IPR002068	IPR008978			ARID/BRIGHT DNA-binding domain	Alpha crystallin/Hsp20 domain	HSP20-like chaperone
1.4386	542238	IPR004193	IPR006047	IPR006048	IPR006407	IPR013780	Glycoside hydrolase, family 13, N-terminal	Glycosyl hydrolase, family 13, catalytic domain	Alpha-amylase, C-terminal all beta	1,4-alpha-glucan-branching enzyme
0.6805	100217109	IPR003958	IPR009072	IPR027170			Transcription factor CBF/NF-Y/archaeal histone	Histone-fold	Transcriptional activator NFYC/HAP5 subunit
-0.7211	542377	IPR001424	IPR018152	IPR024134			Superoxide dismutase, copper/zinc binding domain	Superoxide dismutase, copper/zinc, binding site	Superoxide dismutase (Cu/Zn) / chaperones
2.2298	732744	IPR001675					Glycosyl transferase, family 29
1.1625	100384718	IPR001623					DnaJ domain
0.7745	100272512
-1.3586	541855	IPR002028	IPR011060	IPR013785	IPR018204		Tryptophan synthase, alpha chain	Ribulose-phosphate binding barrel	Aldolase-type TIM barrel	Tryptophan synthase, alpha chain, active site
1.3334	100286080	IPR012416					Calmodulin binding protein-like
-0.7983	100276335
-1.2258	100282066	IPR022251					Protein of unknown function wound-induced
0.9051	100216974	IPR004853	IPR005341				Domain of unknown function DUF250	Mitochondrial import inner membrane translocase subunit Tim16
-1.4058	100275410	IPR025322					Protein of unknown function DUF4228
1.5893	100191438	IPR000152	IPR000719	IPR000742	IPR001881	IPR008271	EGF-type aspartate/asparagine hydroxylation site	Protein kinase, catalytic domain	Epidermal growth factor-like domain	EGF-like calcium-binding
1.4127	542242	IPR002902					Gnk2-homologous domain
-1.2994	100192555	IPR002530					Zein seed storage protein
3.501
0.7731
-1.8775		IPR005801	IPR015890				ADC synthase	Chorismate binding, C-terminal
-0.3995		IPR006501					Pectinesterase inhibitor
-1.3124
-1.7598
-0.8543
-1.6198
-1.0495
-1.2722
1.0646
-1.1475
-0.6896
-1.0755
-1.6145
-1.8692
-1.8804
-0.9519
-0.6149
-0.7647
-0.4824
-0.6471
-0.7303
-0.677
-0.7332
-0.968
-2.2784
-0.6814
1.1552
0.7727
1.6514
1.3696
-0.6758
-1.7072
-1.3132
-0.6804
-1.4957
-0.7212
-1.0723
-1.0385
1.574
0.84
-0.4739
0.5874
-1.0154
-0.3196
-1.5753
-1.1914
0.6436
-0.7487
-1.0643
-2.9167
-0.3397
-0.708
1.4018
-1.5665
-1.5863
-0.8471
-1.5736
-0.5965
-1.0679
0.8432
1.4895
-0.4416
-2.4946
0.6643
1.4655
-1.2688
-1.3228
-1.6304
-0.3841
-0.4357
-0.3656
-1.0537
-1.2807
-0.7973
-0.7891
-0.4989
-0.744
0.757
-1.0684		IPR007770					Protein of unknown function DUF679
-0.5714		IPR007274					Ctr copper transporter
1.0377		IPR001806	IPR002048	IPR011992	IPR013566	IPR013567	Small GTPase superfamily	EF-hand domain	EF-hand-like domain	EF hand associated, type-1
0.7064		IPR000504	IPR012677				RNA recognition motif domain	Nucleotide-binding, alpha-beta plait
-1.059
-0.8836		IPR000322	IPR011013	IPR017853			Glycoside hydrolase, family 31	Galactose mutarotase-like domain	Glycoside hydrolase, superfamily
-1.2324		IPR005746	IPR009577	IPR012336	IPR013766	IPR017937	Thioredoxin	Putative small multi-drug export	Thioredoxin-like fold	Thioredoxin domain
0.6947		IPR000209	IPR003137	IPR010259	IPR015500	IPR023827	Peptidase S8/S53 domain	Protease-associated domain, PA	Proteinase inhibitor I9	Peptidase S8, subtilisin-related
1.7907		IPR005069					Nucleotide-diphospho-sugar transferase
-1.0621		IPR000209	IPR003137	IPR010259	IPR015500	IPR023828	Peptidase S8/S53 domain	Protease-associated domain, PA	Proteinase inhibitor I9	Peptidase S8, subtilisin-related
-1.0957
-1.1649
0.7792		IPR013126					Heat shock protein 70 family
-1.2016		IPR006311	IPR009542				Twin-arginine translocation pathway, signal sequence	Microsomal signal peptidase 12kDa subunit
-1.0858
0.7357		IPR024512					Small subunit of serine palmitoyltransferase-like
-1.1728		IPR003618	IPR012921				Transcription elongation factor S-II, central domain	Spen paralogue and orthologue SPOC, C-terminal
-0.6847		IPR012438					Protein of unknown function DUF1639
-0.6958		IPR000851	IPR005324	IPR005712	IPR013810	IPR014720	Ribosomal protein S5	Ribosomal protein S5, C-terminal	Ribosomal protein S5, bacterial-type	Ribosomal protein S5, N-terminal
-0.7817
-1.3998		IPR001683	IPR003114	IPR013937			Phox homologous domain	Phox-associated domain	Sorting nexin, C-terminal
-0.5188		IPR000231	IPR004038	IPR022991			Ribosomal protein L30e	Ribosomal protein L7Ae/L30e/S12e/Gadd45	Ribosomal protein L30e, conserved site
-1.3078		IPR000322	IPR011013	IPR017853			Glycoside hydrolase, family 31	Galactose mutarotase-like domain	Glycoside hydrolase, superfamily
1.0473		IPR000743	IPR006626	IPR011050	IPR012334		Glycoside hydrolase, family 28	Parallel beta-helix repeat	Pectin lyase fold/virulence factor	Pectin lyase fold
2.0405		IPR003154	IPR008947				S1/P1 nuclease	Phospholipase C/P1 nuclease domain
-1.1293
-0.9608
1.5552		IPR001752	IPR019821	IPR027417			Kinesin, motor domain	Kinesin, motor region, conserved site	P-loop containing nucleoside triphosphate hydrolase
-0.5638		IPR001356	IPR009057				Homeodomain	Homeodomain-like
-2.6968
-2.3429		IPR000719	IPR001245	IPR001611	IPR011009	IPR013210	Protein kinase, catalytic domain	Serine-threonine/tyrosine-protein kinase catalytic domain	Leucine-rich repeat	Protein kinase-like domain
-1.6629		IPR007667					Hypoxia induced protein, domain
1.0168		IPR004045	IPR010987	IPR012336	IPR017933		Glutathione S-transferase, N-terminal	Glutathione S-transferase, C-terminal-like	Thioredoxin-like fold	Glutathione S-transferase/chloride channel, C-terminal
-1.0153
-1.4038		IPR001680	IPR015943	IPR017986	IPR019775	IPR020472	WD40 repeat	WD40/YVTN repeat-like-containing domain	WD40-repeat-containing domain	WD40 repeat, conserved site
-0.9174		IPR004326					Mlo-related protein
-1.2936		IPR006636					Heat shock chaperonin-binding
-1.3855
-1.5366
-2.5155		IPR003653					Peptidase C48, SUMO/Sentrin/Ubl1
1.2944		IPR007700	IPR021864				Protein of unknown function DUF668	Protein of unknown function DUF3475
0.863		IPR013210					Leucine-rich repeat-containing N-terminal, type 2
-1.315		IPR000225	IPR003613	IPR011989	IPR013083	IPR016024	Armadillo	U box domain	Armadillo-like helical	Zinc finger, RING/FYVE/PHD-type
-1.2147		IPR001680	IPR011047	IPR015943	IPR017986	IPR019775	WD40 repeat	Quinonprotein alcohol dehydrogenase-like superfamily	WD40/YVTN repeat-like-containing domain	WD40-repeat-containing domain
-0.6095		IPR001163	IPR006649	IPR010920	IPR016654		Ribonucleoprotein LSM domain	Ribonucleoprotein LSM domain, eukaryotic/archaea-type	Like-Sm (LSM) domain	U6 snRNA-associated Sm-like protein LSm2
0.8509
-0.65		IPR007873					Glycosyltransferase, ALG3
-0.6535
-2.0492		IPR004265					Plant disease resistance response protein
-1.1035		IPR000375	IPR001401	IPR003130	IPR019762	IPR020850	Dynamin central domain	Dynamin, GTPase domain	Dynamin GTPase effector	Dynamin, GTPase region, conserved site
-1.3991		IPR004252					Transposase, Ptta/En/Spm, plant
0.6901
1.3187		IPR001841	IPR013083				Zinc finger, RING-type	Zinc finger, RING/FYVE/PHD-type
1.2736		IPR001660	IPR013761	IPR021129			Sterile alpha motif domain	Sterile alpha motif/pointed domain	Sterile alpha motif, type 1
1.6204
-1.4898
-0.62		IPR019514					Protein of unknown function DUF2451, C-terminal
-1.3271		IPR008584					Protein of unknown function DUF866, eukaryotic
0.6594		IPR005746	IPR005788	IPR005792	IPR012336	IPR013766	Thioredoxin	Disulphide isomerase	Protein disulphide isomerase	Thioredoxin-like fold
-0.2922		IPR002130	IPR016650				Cyclophilin-like peptidyl-prolyl cis-trans isomerase domain	Eukaryotic translation initiation factor 3 subunit E
2.5879
-1.23
-0.5629
-0.2451		IPR003732	IPR023509				D-tyrosyl-tRNA(Tyr) deacylase	D-Tyr tRNAtyr deacylase-like domain
-0.9826
-1.032		IPR001005	IPR009057	IPR017930			SANT/Myb domain	Homeodomain-like	Myb domain
-1.4197		IPR012552					DVL
-2.8619		IPR000120	IPR023631				Amidase	Amidase signature domain
-0.4896		IPR007529					Zinc finger, HIT-type
-1.4458		IPR002912					ACT domain
0.8954		IPR001841	IPR005150	IPR013083			Zinc finger, RING-type	Cellulose synthase	Zinc finger, RING/FYVE/PHD-type
-1.4083		IPR013781	IPR015882	IPR015883	IPR017853	IPR025705	Glycoside hydrolase, catalytic domain	Glycosyl hydrolase family 20, domain 2	Glycoside hydrolase family 20, catalytic core	Glycoside hydrolase, superfamily
-0.631
-1.2531
-0.8008		IPR005202					Transcription factor GRAS
-0.5792
-1.4723		IPR004367	IPR006671	IPR013763			Cyclin, C-terminal domain	Cyclin, N-terminal	Cyclin-like
1.504		IPR002068	IPR008978				Alpha crystallin/Hsp20 domain	HSP20-like chaperone
0.812
1.6203
0.7866
-0.986		IPR000109	IPR016196				Proton-dependent oligopeptide transporter family	Major facilitator superfamily domain, general substrate transporter
1.8274		IPR000719	IPR001220	IPR008271	IPR008985	IPR011009	Protein kinase, catalytic domain	Legume lectin domain	Serine/threonine-protein kinase, active site	Concanavalin A-like lectin/glucanases superfamily
-0.938
1.3957		IPR013657					UAA transporter
1.508		IPR000719	IPR008271	IPR011009	IPR013320	IPR017441	Protein kinase, catalytic domain	Serine/threonine-protein kinase, active site	Protein kinase-like domain	Concanavalin A-like lectin/glucanase, subgroup
0.9881		IPR003441					No apical meristem (NAM) protein
0.5735
-0.9783		IPR001063	IPR005721	IPR018260			Ribosomal protein L22/L17	Ribosomal protein L22/L17, eukaryotic/archaeal	Ribosomal protein L22/L17, conserved site
-0.7459		IPR004776	IPR014024				Auxin efflux carrier	Auxin efflux carrier, plant type
-1.1668		IPR001279					Beta-lactamase-like
1.1373		IPR000467					G-patch domain
-1.0869		IPR003614	IPR008176	IPR008177			Knottin, scorpion toxin-like	Gamma thionin	Gamma Purothionin
-1.2394		IPR003480	IPR023213				Transferase	Chloramphenicol acetyltransferase-like domain
-0.9701		IPR003676					Auxin responsive SAUR protein
-0.4617
-0.6365		IPR000719	IPR008271	IPR011009			Protein kinase, catalytic domain	Serine/threonine-protein kinase, active site	Protein kinase-like domain
-1.4676		IPR001128	IPR002401	IPR017972			Cytochrome P450	Cytochrome P450, E-class, group I	Cytochrome P450, conserved site
-1.1739		IPR002213					UDP-glucuronosyl/UDP-glucosyltransferase
-1.784		IPR010580					Endoplasmic reticulum, stress-associated Ramp4
1.3794		IPR003480	IPR023213				Transferase	Chloramphenicol acetyltransferase-like domain
-2.1012		IPR002168	IPR013094				Lipase, GDXG, active site	Alpha/beta hydrolase fold-3
0.7292
-1.9329
-0.8017		IPR004045	IPR010987	IPR012336	IPR017933		Glutathione S-transferase, N-terminal	Glutathione S-transferase, C-terminal-like	Thioredoxin-like fold	Glutathione S-transferase/chloride channel, C-terminal
-0.833		IPR007789					Protein of unknown function DUF688
-0.8663		IPR000210	IPR011333	IPR013069			BTB/POZ-like	BTB/POZ fold	BTB/POZ
1.096		IPR001661	IPR008928	IPR018232			Glycoside hydrolase, family 37	Six-hairpin glycosidase-like	Glycoside hydrolase, family 37, conserved site
-1.4879
1.1064		IPR012946					X8
-0.9762		IPR004864					Late embryogenesis abundant protein, LEA-14
-1.2341
-0.4831
-1.0898		IPR002528					Multi antimicrobial extrusion protein
-1.0363		IPR001087	IPR006311	IPR013831			Lipase, GDSL	Twin-arginine translocation pathway, signal sequence	SGNH hydrolase-type esterase domain
1.5439		IPR002213					UDP-glucuronosyl/UDP-glucosyltransferase
1.0531
-0.8635		IPR002198	IPR002347	IPR016040			Short-chain dehydrogenase/reductase SDR	Glucose/ribitol dehydrogenase	NAD(P)-binding domain
-1.5055		IPR003010					Carbon-nitrogen hydrolase
-0.2593		IPR001424	IPR018152	IPR024134			Superoxide dismutase, copper/zinc binding domain	Superoxide dismutase, copper/zinc, binding site	Superoxide dismutase (Cu/Zn) / chaperones
-0.4943		IPR000644	IPR013785				Cystathionine beta-synthase, core	Aldolase-type TIM barrel
1.0963
-1.3252		IPR000571					Zinc finger, CCCH-type
-1.0182		IPR012881					Protein of unknown function DUF1685
-0.878		IPR001362	IPR008985	IPR013148	IPR013189	IPR018053	Glycoside hydrolase, family 32	Concanavalin A-like lectin/glucanases superfamily	Glycosyl hydrolase family 32, N-terminal	Glycosyl hydrolase family 32, C-terminal
-1.6574		IPR001705	IPR011332	IPR018264			Ribosomal protein L33	Ribosomal protein, zinc-binding domain	Ribosomal protein L33, conserved site
1.3909		IPR001356	IPR002913	IPR009057	IPR013978	IPR023393	Homeodomain	START domain	Homeodomain-like	MEKHLA
1.6088		IPR001906	IPR005630	IPR008930	IPR008949		Terpene synthase, N-terminal domain	Terpene synthase, metal-binding domain	Terpenoid cyclases/protein prenyltransferase alpha-alpha toroid	Terpenoid synthase
-1.0781
-0.8492		IPR001282	IPR016040	IPR019796	IPR022674	IPR022675	Glucose-6-phosphate dehydrogenase	NAD(P)-binding domain	Glucose-6-phosphate dehydrogenase, active site	Glucose-6-phosphate dehydrogenase, NAD-binding
-1.4039		IPR001563	IPR018202				Peptidase S10, serine carboxypeptidase	Peptidase S10, serine carboxypeptidase, active site
-1.5803		IPR003480	IPR023213				Transferase	Chloramphenicol acetyltransferase-like domain
0.8291		IPR001293	IPR008974				Zinc finger, TRAF-type	TRAF-like
-1.2589		IPR011598					Myc-type, basic helix-loop-helix (bHLH) domain
-0.739
-0.6058
-1.7763
-1.7714
-1.7602
0.8885		IPR001251					CRAL-TRIO domain
0.9245		IPR001876					Zinc finger, RanBP2-type
-1.4421		IPR001876					Zinc finger, RanBP2-type
-1.9572		IPR003480	IPR023213				Transferase	Chloramphenicol acetyltransferase-like domain
0.8309		IPR000719	IPR001245	IPR008271	IPR011009	IPR017441	Protein kinase, catalytic domain	Serine-threonine/tyrosine-protein kinase catalytic domain	Serine/threonine-protein kinase, active site	Protein kinase-like domain
1.2133		IPR000719	IPR001245	IPR008271	IPR011009	IPR017441	Protein kinase, catalytic domain	Serine-threonine/tyrosine-protein kinase catalytic domain	Serine/threonine-protein kinase, active site	Protein kinase-like domain
1.7668		IPR000719	IPR000858	IPR001245	IPR003609	IPR011009	Protein kinase, catalytic domain	S-locus glycoprotein	Serine-threonine/tyrosine-protein kinase catalytic domain	Apple-like
-1.6126		IPR001680	IPR015943	IPR017986	IPR019775	IPR020472	WD40 repeat	WD40/YVTN repeat-like-containing domain	WD40-repeat-containing domain	WD40 repeat, conserved site
0.9591		IPR025486					Domain of unknown function DUF4378
-1.9043
0.5909
-2.2088
0.6425		IPR026852	IPR027417				Probable helicase MAGATAMA 3	P-loop containing nucleoside triphosphate hydrolase
1.3848		IPR008811	IPR013785	IPR017853			Raffinose synthase	Aldolase-type TIM barrel	Glycoside hydrolase, superfamily
-0.6493		IPR000209	IPR003137	IPR010259	IPR015500	IPR023828	Peptidase S8/S53 domain	Protease-associated domain, PA	Proteinase inhibitor I9	Peptidase S8, subtilisin-related
-0.7762		IPR000719	IPR001245	IPR008271	IPR011009	IPR013210	Protein kinase, catalytic domain	Serine-threonine/tyrosine-protein kinase catalytic domain	Serine/threonine-protein kinase, active site	Protein kinase-like domain
0.7955		IPR000719	IPR001245	IPR008271	IPR011009	IPR013210	Protein kinase, catalytic domain	Serine-threonine/tyrosine-protein kinase catalytic domain	Serine/threonine-protein kinase, active site	Protein kinase-like domain
-2.3938
-1.0374
-0.9899		IPR001128	IPR002401	IPR017972			Cytochrome P450	Cytochrome P450, E-class, group I	Cytochrome P450, conserved site
-0.7838		IPR003386					Lecithin:cholesterol/phospholipid:diacylglycerol acyltransferase
-1.6		IPR000253	IPR008984				Forkhead-associated (FHA) domain	SMAD/FHA domain
1.447		IPR002885	IPR011990				Pentatricopeptide repeat	Tetratricopeptide-like helical
1.7382		IPR004176	IPR023150				Clp, N-terminal	Double Clp-N motif
1.1308		IPR003855					K+ potassium transporter
-0.4201		IPR007087	IPR013087	IPR015880			Zinc finger, C2H2	Zinc finger C2H2-type/integrase DNA-binding domain	Zinc finger, C2H2-like
-0.9182		IPR005200					Glycoside hydrolase, family 81
-0.8842
1.2113		IPR001487	IPR001841	IPR001965	IPR003888	IPR003889	Bromodomain	Zinc finger, RING-type	Zinc finger, PHD-type	FY-rich, N-terminal
-0.7879		IPR003441					No apical meristem (NAM) protein
1.2712
0.8342		IPR001229	IPR004265				Mannose-binding lectin	Plant disease resistance response protein
-2.2018		IPR001005	IPR009057	IPR017930			SANT/Myb domain	Homeodomain-like	Myb domain
-0.9239		IPR001279	IPR011084				Beta-lactamase-like	DNA repair metallo-beta-lactamase
-0.5216
-0.5988		IPR008854					TPMT family
-0.414		IPR000086	IPR001650	IPR015797	IPR020084	IPR020476	NUDIX hydrolase domain	Helicase, C-terminal	NUDIX hydrolase domain-like	NUDIX hydrolase, conserved site
-0.5288
-2.249		IPR003676					Auxin responsive SAUR protein
-1.5314
-0.8938		IPR000109	IPR016196	IPR018456			Proton-dependent oligopeptide transporter family	Major facilitator superfamily domain, general substrate transporter	PTR2 family proton/oligopeptide symporter, conserved site
1.2941
-0.9786		IPR007592					Protein of unknown function DUF573
-1.2043
0.7028		IPR006769					Coiled-coil domain containing protein 109, C-terminal
2.4442		IPR016140					Bifunctional inhibitor/plant lipid transfer protein/seed storage helical domain
-0.6426		IPR001938					Thaumatin
-1.6508		IPR000823	IPR002016	IPR010255	IPR019793	IPR019794	Plant peroxidase	Haem peroxidase, plant/fungal/bacterial	Haem peroxidase	Peroxidases heam-ligand binding site
-0.8666		IPR001810					F-box domain, cyclin-like
-0.5656
-0.9743		IPR001128	IPR002403	IPR017972			Cytochrome P450	Cytochrome P450, E-class, group IV	Cytochrome P450, conserved site
-0.4319		IPR000877					Proteinase inhibitor I12, Bowman-Birk
-0.7102		IPR000719	IPR002290	IPR008271	IPR011009		Protein kinase, catalytic domain	Serine/threonine- / dual specificity protein kinase, catalytic domain	Serine/threonine-protein kinase, active site	Protein kinase-like domain
-1.1643		IPR018790					Protein of unknown function DUF2358
0.9491		IPR003439	IPR003593	IPR013525	IPR017871	IPR027417	ABC transporter-like	AAA+ ATPase domain	ABC-2 type transporter	ABC transporter, conserved site
0.775		IPR003676					Auxin responsive SAUR protein
-1.0293
1.3661		IPR003140					Phospholipase/carboxylesterase/thioesterase
-0.6867		IPR003440	IPR026953				Glycosyl transferase, family 48	Callose synthase
-0.6644
1.6708		IPR000109	IPR016196				Proton-dependent oligopeptide transporter family	Major facilitator superfamily domain, general substrate transporter
-0.9863		IPR000719	IPR008271	IPR011009	IPR013320	IPR017441	Protein kinase, catalytic domain	Serine/threonine-protein kinase, active site	Protein kinase-like domain	Concanavalin A-like lectin/glucanase, subgroup
0.8626		IPR001296					Glycosyl transferase, family 1
0.7208		IPR002035					von Willebrand factor, type A
-2.2354
-0.8231		IPR001461	IPR001969	IPR021109			Peptidase A1	Peptidase aspartic, active site	Aspartic peptidase
-0.9611
-0.6415
-1.1237
-1.3983
-0.9047		IPR001810					F-box domain, cyclin-like
-1.4958		IPR005301	IPR013845				Mob1/phocein	Ribosomal protein S4e, central region
1.6871
-0.549
1.0507		IPR000719	IPR002575	IPR004147	IPR011009		Protein kinase, catalytic domain	Aminoglycoside phosphotransferase	UbiB domain	Protein kinase-like domain
-1.5729
-1.1944
-0.8164		IPR004839	IPR015421	IPR015422	IPR015424		Aminotransferase, class I/classII	Pyridoxal phosphate-dependent transferase, major region, subdomain 1	Pyridoxal phosphate-dependent transferase, major region, subdomain 2	Pyridoxal phosphate-dependent transferase
-1.9781
1.755		IPR001128	IPR002401	IPR017972			Cytochrome P450	Cytochrome P450, E-class, group I	Cytochrome P450, conserved site
-0.5435		IPR002710	IPR018444				Dilute	Dil domain
-1.3095
0.6759
-1.4773
1.9456
0.9978		IPR006282	IPR007371	IPR007373	IPR016966		Thiamin pyrophosphokinase	Thiamin pyrophosphokinase, catalytic domain	Thiamin pyrophosphokinase, vitamin B1-binding domain	Thiamin pyrophosphokinase, eukaryotic
-1.3387		IPR001272	IPR008210	IPR013035	IPR015994		Phosphoenolpyruvate carboxykinase, ATP-utilising	Phosphoenolpyruvate carboxykinase, N-terminal	Phosphoenolpyruvate carboxykinase, C-terminal	Phosphoenolpyruvate carboxykinase (ATP), conserved site
-0.7563		IPR007374	IPR015947				ASCH domain	PUA-like domain
-1.8751
-0.5687
1.7011
1.1284
-1.8901		IPR000620					Drug/metabolite transporter
-1.2427		IPR001394	IPR001607	IPR013083	IPR018200		Peptidase C19, ubiquitin carboxyl-terminal hydrolase 2	Zinc finger, UBP-type	Zinc finger, RING/FYVE/PHD-type	Peptidase C19, ubiquitin carboxyl-terminal hydrolase 2, conserved site
-1.2038
-0.9511
-0.551
-2.2964
-1.3356
-1.4487
-0.959
-1.012
1.6825
0.9897
-1.2226
1.6425
-1.5544
-1.604
1.3408
-1.5108
-1.783
-1.9087
-1.3053
1.3666
1.1502
-0.7941
1.4609
1.0717
-1.4439
-1.0386
-1.1469
1.1081
-1.0385
-1.5051
-0.8057
-2.5728
1.1162
-1.3787
2.826
-1.9934
1.0826
0.6506
-1.0525
-0.6872
-0.8036
1.5693
1.0476
1.403
1.69
-0.8828
-0.9043
-1.2167
-0.6038
-1.2817
-1.526
-1.5388
-1.4243
-2.0728
-0.6255
-1.7515
-1.6356
-1.5145
-1.0385
-2.0705
-0.6569
-1.5543
-1.1251
-1.8306
0.7323
1.3792
1.4233
1.4169
1.6627
1.1565
1.4806
1.0734
-1.3648
-0.998
-1.2901
1.3355
1.0155
-1.472
-0.5904
-1.165
-0.653
2.093
-1.0052
-1.5228
1.4766
1.5409
-1.3776
-1.3825
-0.979
-1.1337
-0.7089
-1.0423
-1.9345
-1.2606
-1.6889
1.0332
-1.1738
-0.825
1.3532
-0.7601
1.0087
-2.7447
-0.8704
-1.4521
-0.8557
-0.2944
-0.3453
-0.9544
-1.7532
-1.3625
-1.0151
0.6584
-1.0046
1.0174
1.2574
-0.6764
-1.0718
-0.9305
-1.2145
0.6639
-1.6837
-0.5285
-1.2096
0.9563
1.4035
-1.4957
-1.7118
-1.176
-0.4707
-1.3285
-1.9996
-1.3189
-0.8352
-1.7168
-0.6606

## Sheet: Arkusz3
probe ID	diff_c16_k16	function	cell component	Name	gen	Unigene annotation	Entrez GeneID	InterPro domains
MZ00022012	3.501				AC193414.4_FG002
MZ00003705	0.7731				AC197705.4_FG011
MZ00026192	1.9757	redox		Os05g0135500	AC205413.4_FG001		100273104	IPR000823	IPR002016	IPR010255	IPR019793	IPR019794
MZ00026471	-1.8775				AC206201.3_FG004			IPR005801	IPR015890
MZ00030767	0.7989			LOC100191830	AC210529.3_FG004		100191830	IPR000408	IPR009091
MZ00041075	-0.3004		ribosome	pco155588b	AC230013.2_FG007		100283101	IPR021138	IPR023573
MZ00046791	-0.3995				AC233850.1_FG003			IPR006501
MZ00041012	-1.3124				BT017619
MZ00042950	-1.7598				BT018047
MZ00021863	-0.8543				BT018629
MZ00005457	-1.6198				BT039263
MZ00038207	-1.0495				BT067987
MZ00056176	-1.2722				BT069799
MZ00031813	1.0646				BT083751
MZ00036635	-1.1475				BT084629
MZ00000944	-0.6896				BT087441
MZ00041087	-1.0755				EU941125
MZ00055265	-1.6145				EU941537
MZ00024993	-1.8692				EU942005
MZ00029127	-1.8804				EU942298
MZ00037507	-0.9519				EU943309
MZ00029719	-0.6149				EU945762
MZ00055709	-0.7647				EU945778
MZ00044442	-0.6471				EU945953
MZ00036508	-0.7303				EU946474
MZ00041090	-0.7332				EU952670
MZ00042288	-0.968				EU953133
MZ00000872	-2.2784				EU953496
MZ00036326	-0.6814				EU956904
MZ00044527	1.1552				EU957028
MZ00028343	0.7727				EU957119
MZ00032146	1.6514				EU958082
MZ00043088	1.3696				EU958927
MZ00026351	-0.6758				EU959421
MZ00029800	-1.7072				EU960207
MZ00018241	-1.3132				EU960782
MZ00041091	-0.6804				EU961024
MZ00004656	-1.4957				EU961372
MZ00018776	-0.7212				EU961680
MZ00039242	-1.0723				EU961863
MZ00042097	-1.0385				EU962092
MZ00035764	1.574				EU962305
MZ00028710	0.84				EU962554
MZ00035424	-0.4739				EU962626
MZ00040208	0.5874				EU964186
MZ00035543	-1.0154				EU966719
MZ00037347	-0.3196				EU967036
MZ00032479	-1.5753				EU970096
MZ00004387	-1.1914				EU970121
MZ00020735	0.6436				EU970474
MZ00027941	-0.7487				EU973179
MZ00031144	-1.0643				EU974236
MZ00036670	-2.9167				EU974790
MZ00044193	-0.3397				EU976266
MZ00016426	-0.708				gi|228486664|gb|EZ095639.1|
MZ00023398	1.4018				gi|228490212|gb|EZ099187.1|
MZ00001325	-1.5665				gi|228493998|gb|EZ102973.1|
MZ00041777	-1.5863				gi|228496536|gb|EZ065535.1|
MZ00055652	-0.8471				gi|228498044|gb|EZ067043.1|
MZ00014087	-1.5736				gi|228507057|gb|EZ076056.1|
MZ00012545	-0.5965				gi|228518707|gb|EZ087706.1|
MZ00055266	-1.0679				gi|228521915|gb|EZ090914.1|
MZ00014622	0.8432				gi|228524181|gb|EZ093180.1|
MZ00022458	1.4895				gi|228526796|gb|EZ105790.1|
MZ00036167	-0.4416				gi|228529927|gb|EZ108921.1|
MZ00013627	-2.4946				gi|228530153|gb|EZ109147.1|
MZ00022987	0.6643				gi|228530803|gb|EZ109797.1|
MZ00005187	1.4655				gi|228531497|gb|EZ110491.1|
MZ00022956	-1.2688				gi|228532838|gb|EZ111832.1|
MZ00018012	-1.3228				gi|228537163|gb|EZ050467.1|
MZ00024944	-1.6304				gi|228540070|gb|EZ053194.1|
MZ00042879	-0.3841				gi|228543451|gb|EZ056360.1|
MZ00035439	-0.4357				gi|228543726|gb|EZ056635.1|
MZ00019408	-1.0537				gi|228545462|gb|EZ058371.1|
MZ00044233	-1.2807				gi|228546000|gb|EZ058909.1|
MZ00043077	-0.7973				gi|228547490|gb|EZ060370.1|
MZ00057406	-0.7891				gi|228548231|gb|EZ061108.1|
MZ00043040	-0.4989				gi|228549737|gb|EZ062614.1|
MZ00025187	-0.744				gi|228549854|gb|EZ062731.1|
MZ00013416	0.757				gi|228550196|gb|EZ063073.1|
MZ00033344	0.8	transport	Golgi	IDP1625	GRMZM2G001033		100126957	IPR007271
MZ00048885	-1.0684				GRMZM2G002568			IPR007770
MZ00030152	-0.5714	transport	membrane		GRMZM2G003179			IPR007274
MZ00014204	1.2255	stress	plastid	LOC100381658	GRMZM2G003385		100381658	IPR005995	IPR006124	IPR011258	IPR017849	IPR017850
MZ00035660	1.1915	development	mitoch	MIRO1	GRMZM2G004459		100278140	IPR001806	IPR002048	IPR011992	IPR013566	IPR013567
MZ00023214	0.67	transport	membrane	Sb02g037570	GRMZM2G004694		8078956	IPR003663	IPR005828	IPR005829	IPR016196	IPR020846
MZ00015567	-1.3375	redox		LOC100283484	GRMZM2G004847		100283484	IPR002109	IPR011899	IPR012336	IPR014025
MZ00001579	-1.31	stress	nucleus	LOC100382469	GRMZM2G004858	UDP-glucoronosyl/UDP-glucosyl transferase-like protein A. thaliana 45.2 440 NP_180575.1	100382469	IPR002213
MZ00019982	0.6493	circadian rhythm		LOC100285216	GRMZM2G005630		100285216
MZ00047875	2.2298			stv2	GRMZM2G005680		732744	IPR001675
MZ00017300	-0.4451	circadian rhythm	nucleus	pco137346	GRMZM2G005954		100191257	IPR010399	IPR018467
MZ00005706	0.6101	protein	vacuole	LOC100273952	GRMZM2G006377		100273952	IPR000118	IPR000169	IPR000668	IPR013128	IPR013201
MZ00018292	-0.2867			Os11g0562100	GRMZM2G006937		100285643	IPR001330	IPR002365	IPR008930	IPR018333
MZ00038561	1.5314			Os03g0404800	GRMZM2G007252		4333070	IPR002225	IPR016040
MZ00039267	0.7064				GRMZM2G008611			IPR000504	IPR012677
MZ00000676	-1.059				GRMZM2G008751
MZ00015579	-0.8836	carbohydrate	cell wall		GRMZM2G009282			IPR000322	IPR011013	IPR017853
MZ00014213	-1.2324	redox	plastid		GRMZM2G009928			IPR005746	IPR009577	IPR012336	IPR013766	IPR017937
MZ00027232	0.6716			LOC100277884	GRMZM2G010863		100277884
MZ00056626	-1.0103	transport	membrane	Os12g0115000	GRMZM2G010868		4351317	IPR000528	IPR016140
MZ00026220	-0.9193		Golgi	LOC100383446	GRMZM2G011101		100383446	IPR002553	IPR011710	IPR011989	IPR016024	IPR016460
MZ00041428	-0.8649			LOC100285035	GRMZM2G011269		100285035	IPR007248
MZ00027325	-1.2045			LOC100384226	GRMZM2G011878		100384226
MZ00042904	0.9454	protein		HSP90-2	GRMZM2G012631		100384478	IPR001404	IPR003594	IPR019805	IPR020568	IPR020575
MZ00056052	0.6814		nucleus	LOC100194186	GRMZM2G012958		100194186	IPR001806	IPR005225	IPR027417
MZ00031051	-1.1981			Os03g0185000	GRMZM2G013430		4331861	IPR001451	IPR005881	IPR010493	IPR011004	IPR018357
MZ00046848	-1.5312			IDP867	GRMZM2G013949		100285473
MZ00036345	0.6947	protein			GRMZM2G013986			IPR000209	IPR003137	IPR010259	IPR015500	IPR023827
MZ00016603	0.7713	redox		PDIL1-5	GRMZM2G014076		606418	IPR012336	IPR013766
MZ00030128	1.7907				GRMZM2G014187			IPR005069
MZ00056920	-1.0621	protein			GRMZM2G014499			IPR000209	IPR003137	IPR010259	IPR015500	IPR023828
MZ00055284	-1.0957				GRMZM2G014528
MZ00055653	-2.2689			LOC100279879	GRMZM2G014979		100279879
MZ00014149	-1.1649				GRMZM2G016447
MZ00024708	0.7792				GRMZM2G016886			IPR013126
MZ00019706	-1.2016				GRMZM2G017266			IPR006311	IPR009542
MZ00033490	-0.7693	protein		LOC100383712	GRMZM2G017961		100384172	IPR003959	IPR008268	IPR008269	IPR014721	IPR020568
MZ00048304	-1.7064	stress	cell wall	CWINV6	GRMZM2G018716		100279283	IPR001362	IPR008985	IPR013148	IPR013189	IPR018053
MZ00020332	1.3334			uaz279(cbp)	GRMZM2G018837		100286080	IPR012416
MZ00004651	-1.0858				GRMZM2G019367
MZ00022687	1.1201		mitoch	Sb01g041070	GRMZM2G019689		8078849	IPR002885	IPR011990
MZ00001562	-0.8447			LOC100274029	GRMZM2G020098		100274029	IPR008507
MZ00019416	-1.0836		membrane	LOC100275507	GRMZM2G020148		100275507	IPR006634
MZ00024387	-0.6455		plastid	LOC100276761	GRMZM2G021784	Acyl-CoA N-acyltransferase domain-containing protein A. thaliana 58.8 187 NP_173946.1	100276761	IPR008710	IPR016574	IPR018247
MZ00029197	0.7357				GRMZM2G022014			IPR024512
MZ00005896	-1.0202			Os07g0148200	GRMZM2G022242		100217238	IPR002213
MZ00028024	-0.6749	protein		LOC100282703	GRMZM2G022662		100282703	IPR001059	IPR012340	IPR015365
MZ00023262	-1.1728		nucleus		GRMZM2G022987			IPR003618	IPR012921
MZ00024811	1.2914			LOC100281224	GRMZM2G023081		100281224	IPR006461
MZ00037602	1.4877	redox		GRX480	GRMZM2G023237		100285691	IPR002109	IPR011905	IPR012336
MZ00027000	-1.7339	redox		LOC100216603	GRMZM2G023387		100216603	IPR005746	IPR012336	IPR013766
MZ00043779	0.6079			LOC100191639	GRMZM2G024389		100191639	IPR019275
MZ00048781	-0.6847				GRMZM2G025518			IPR012438
MZ00055493	-0.9313	protein	plastid	LOC100381889	GRMZM2G025531		100381889	IPR000587	IPR000994
MZ00039440	-0.6958		ribosome		GRMZM2G025855			IPR000851	IPR005324	IPR005712	IPR013810	IPR014720
MZ00013227	-1.5503	transport	membrane	Os01g0723800	GRMZM2G025860		4324720	IPR001140	IPR003439	IPR003593	IPR011527	IPR017871
MZ00005032	-1.9672	redox		pco075778	GRMZM2G025977		100037820	IPR006076
MZ00056812	-0.7817				GRMZM2G026176
MZ00029561	-1.3998				GRMZM2G026442			IPR001683	IPR003114	IPR013937
MZ00015177	0.8345			PCO135705	GRMZM2G026892		100193214
MZ00038145	-1.2994			ZMPMS2	GRMZM2G026939		100192555	IPR002530
MZ00041407	-0.5188		ribosome		GRMZM2G027728			IPR000231	IPR004038	IPR022991
MZ00016054	-0.6735			LOC100283365	GRMZM2G028104		100283365	IPR003480	IPR023213
MZ00022693	-0.8356			Os10g0536500	GRMZM2G028302		100191656	IPR025564
MZ00043848	-1.9284		nucleus	IDP89	GRMZM2G029029	RNA-binding KH domain-containing protein A. thaliana 78.2 301 NP_194378.2	100273249	IPR004087
MZ00001811	-1.3078	carbohydrate			GRMZM2G029243			IPR000322	IPR011013	IPR017853
MZ00016164	-0.4496			pco095766	GRMZM2G029543		100283964	IPR001227	IPR004410	IPR014043	IPR016035	IPR016036
MZ00012968	-0.6987		mitoch	Sb09g019800	GRMZM2G029933		8085108	IPR003690
MZ00041170	1.0473	carbohydrate	cell wall		GRMZM2G030265			IPR000743	IPR006626	IPR011050	IPR012334
MZ00052146	-1.8057			Sb06g014710	GRMZM2G030315		8072037
MZ00029063	-0.4408			Os07g0265100	GRMZM2G030809		4342884
MZ00023672	-1.5374			LOC100272713	GRMZM2G031501		100272713	IPR009069	IPR010625
MZ00037129	-1.5506			LOC100277742	GRMZM2G031504		100277742
MZ00012640	1.3149		nucleus	Sb08g003770	GRMZM2G031656		8073468	IPR011598	IPR025610
MZ00004390	-0.8853			LOC100281264	GRMZM2G032430		100281264
MZ00038045	1.4386			SBE2.2	GRMZM2G032628		542238	IPR004193	IPR006047	IPR006048	IPR006407	IPR013780
MZ00028980	1.3934			LOC100192768	GRMZM2G032910		100192768	IPR000073	IPR000639
MZ00027865	2.0405				GRMZM2G032977			IPR003154	IPR008947
MZ00055564	-1.1293				GRMZM2G033243
MZ00024145	0.6525	stress		MQM1.19	GRMZM2G033626		100217166	IPR000555	IPR024969
MZ00003426	-0.9608				GRMZM2G033668
MZ00005324	1.5552		cytoskeleton		GRMZM2G033785			IPR001752	IPR019821	IPR027417
MZ00016949	-0.7144	development		LOC100273728	GRMZM2G033805		100273728	IPR025846	IPR026057
MZ00021835	1.3347			LOC100284056	GRMZM2G034360		100284056	IPR003480	IPR023213
MZ00042957	-1.5204			pco109481	GRMZM2G034410		100272596	IPR000198	IPR008936
MZ00056369	1.4644	growth reg	nucleus	MP	GRMZM2G034840		838573	IPR003311	IPR003340	IPR010525	IPR011525	IPR015300
MZ00016250	-0.8837			LOC100277171	GRMZM2G034843		100277171
MZ00057052	-1.0761	protein	cell wall	cl903_-1	GRMZM2G035045	putative cysteine proteinase A. thaliana 67.7 350 NP_568722.1	100191670	IPR000169	IPR000668	IPR013128	IPR013201	IPR025660
MZ00026864	0.7185			LOC100282660	GRMZM2G035849		100282660	IPR001594
MZ00018008	0.8976			LOC100304403	GRMZM2G036206		100304403
MZ00034265	0.7332	growth reg	plastid	LOC100274483	GRMZM2G036534		100274483	IPR000089	IPR001078	IPR003016	IPR004167	IPR011053
MZ00005945	-0.8782			LOC100285719	GRMZM2G036640		100285719	IPR002125	IPR016192	IPR016193
MZ00017460	-0.5369	cell cycle	nucleus	LOC100382215	GRMZM2G037926		100382215	IPR003175	IPR016701
MZ00000941	-0.5638				GRMZM2G038252			IPR001356	IPR009057
MZ00014738	1.2306			Sb01g035380	GRMZM2G038598		8082653	IPR001509	IPR002198	IPR005886	IPR016040	IPR025308
MZ00004549	-2.6968				GRMZM2G038761
MZ00026880	-0.591	stress	nucleus	CO	GRMZM2G038783	zinc finger protein CONSTANS-LIKE 5 A. thaliana 48.0 343 NP_568863.1	100281837	IPR000315	IPR010402
MZ00019412	1.6352		mitoch	LOC100381630	GRMZM2G039254		100381630	IPR002885	IPR011990
MZ00057202	-1.0491		nucleus	cl22071_1	GRMZM2G039385	uncharacterized protein A. thaliana 48.0 343 NP_177271.1	100194118	IPR004277
MZ00042275	-0.6364			pco105453	GRMZM2G039889		100216717	IPR000571
MZ00027206	0.7887	transport	membrane	pco139871a	GRMZM2G040017		541635	IPR004713	IPR004798	IPR004837
MZ00027204	0.5991		nucleus	brd103	GRMZM2G040079	cell division cycle protein 48-like protein A. thaliana 69.0 1202 NP_563753.1	541979	IPR001487	IPR003593	IPR003959	IPR003960	IPR027417
MZ00019880	-2.3429				GRMZM2G040508			IPR000719	IPR001245	IPR001611	IPR011009	IPR013210
MZ00046837	-1.048	growth reg	nucleus	LOC100281519	GRMZM2G041668		100281519	IPR003441
MZ00036926	-1.6629				GRMZM2G041714			IPR007667
MZ00017848	0.9859	protein		cl12505_1(267)	GRMZM2G042181		100282253	IPR001611
MZ00014400	1.0168	redox			GRMZM2G042639			IPR004045	IPR010987	IPR012336	IPR017933
MZ00017914	-0.4241			Sb01g032100	GRMZM2G042881		8064443	IPR008590
MZ00033163	-1.0153				GRMZM2G043816
MZ00031651	1.4127			wusl1032	GRMZM2G043878		542242	IPR002902
MZ00046833	-1.4095	development	cell wall	LOC100280356	GRMZM2G044107	putative beta-D-xylosidase 7 A. thaliana 60.0 395 NP_177929.1	100280356	IPR001764	IPR002772	IPR017853	IPR026891	IPR026892
MZ00012945	-0.9602	lipids	ER	Os07g0627700	GRMZM2G044175		100273655	IPR006694
MZ00016223	-0.6141			pco063875	GRMZM2G044552		100280192	IPR013926
MZ00024695	0.8961	protein		BIN2	GRMZM2G045330		100282757	IPR000719	IPR002290	IPR008271	IPR011009	IPR017441
MZ00016868	-1.3586	aminoacids	plastid	TSA1	GRMZM2G046191		541855	IPR002028	IPR011060	IPR013785	IPR018204
MZ00004413	0.7545	stress	plastid	LOC100284893	GRMZM2G047919		100284893
MZ00025606	0.9051			umc2676	GRMZM2G048434		100216974	IPR004853	IPR005341
MZ00046956	-1.0263		nucleus	LOC100284933	GRMZM2G048621		100284933	IPR001471	IPR016177
MZ00001308	-1.4038				GRMZM2G048800			IPR001680	IPR015943	IPR017986	IPR019775	IPR020472
MZ00020346	-2.0696	growth reg		LOC100282074	GRMZM2G049675		100282074	IPR013094
MZ00013132	0.6935		mitoch	LOC100384848	GRMZM2G049888		100384848	IPR002885	IPR011990
MZ00017644	1.3477			Os01g0266500	GRMZM2G050325		100285053	IPR003719
MZ00052058	-1.5944		membrane	cl9255_1	GRMZM2G050684		100283152	IPR002550
MZ00016746	-1.489			Sb04g004700	GRMZM2G051276		8076117	IPR000760	IPR020550	IPR020583
MZ00056539	-0.9501			Os01g0697100	GRMZM2G051683		100304381	IPR002213
MZ00018240	-0.9174				GRMZM2G051974			IPR004326
MZ00041917	-1.2936				GRMZM2G053019			IPR006636
MZ00043927	-1.5366				GRMZM2G053042
MZ00046893	-1.172	stress	membrane	Os03g0281900	GRMZM2G054332		100285138	IPR003439	IPR003593	IPR013525	IPR017871	IPR027417
MZ00055425	-0.9044			Os07g0535200	GRMZM2G054628		100273904	IPR001810
MZ00032142	-2.5155	protein			GRMZM2G054678			IPR003653
MZ00034869	-0.9252			rpoC1	GRMZM2G055567		3131433	IPR000722	IPR006592	IPR007080	IPR009010
MZ00017359	-1.4058			umc2704	GRMZM2G055809		100275410	IPR025322
MZ00030028	-0.7497	development	ER	LOC100384825	GRMZM2G056036		100384825	IPR007006
MZ00047859	0.8725			Sb02g035080	GRMZM2G056608		8084060	IPR002110	IPR020683	IPR026961
MZ00017907	1.6619	carbohydrate		LOC100383712	GRMZM2G056629		4329753	IPR008183	IPR011013	IPR014718	IPR015443
MZ00014012	-1.2482		nucleus	LOC100281045	GRMZM2G056929		100281045	IPR006779
MZ00004579	1.2944				GRMZM2G057006			IPR007700	IPR021864
MZ00019587	0.7745			TIDP3654	GRMZM2G057305		100272512
MZ00013850	-0.7211	redox		sod9	GRMZM2G058522		542377	IPR001424	IPR018152	IPR024134
MZ00022854	0.9959			GPAT5	GRMZM2G059637		100191740	IPR002123
MZ00005363	-0.7849	growth reg		LOC100282113	GRMZM2G059799		100282113	IPR001810	IPR006015	IPR006016	IPR014729
MZ00021091	-1.945		nucleus	gpm261	GRMZM2G060349	DNA mismatch repair protein MutS, type 2 A. thaliana 47.6 794 NP_200220.2	100382240	IPR000432	IPR005747	IPR007696	IPR027417
MZ00057353	0.863				GRMZM2G060522			IPR013210
MZ00032251	-0.6935	transport	membrane	LOC100283973	GRMZM2G061206		100283973	IPR002885	IPR021869
MZ00013471	-0.5142		nucleus	LOC100279753	GRMZM2G062333		100279753	IPR001208	IPR008049	IPR012340	IPR018525	IPR027417
MZ00021138	-1.315				GRMZM2G062499			IPR000225	IPR003613	IPR011989	IPR013083	IPR016024
MZ00026804	2.596	growth reg	cell wall	LOC100281779	GRMZM2G062527		100281779	IPR003854
MZ00032098	-1.2147				GRMZM2G063192			IPR001680	IPR011047	IPR015943	IPR017986	IPR019775
MZ00041442	-0.6095				GRMZM2G063322			IPR001163	IPR006649	IPR010920	IPR016654
MZ00041593	-0.6347	development (vernalization)	nucleus	LOC100272497	GRMZM2G063643	RNA-binding KH domain-containing protein A. thaliana 74.3 280 P_187474.2	100272497	IPR004087	IPR004088
MZ00015176	1.1738			pco135707b	GRMZM2G063679		100275668
MZ00031044	-0.2369			Sb01g009120	GRMZM2G064042		8060523
MZ00014074	-1.7503		mitoch	mitochondria OsFP	GRMZM2G064799	succinate dehydrogenase [ubiquinone] flavoprotein subunit 1 A. thaliana 95.0 633 NP_201477.1	100279930	IPR003952	IPR003953	IPR011281	IPR014006	IPR015939
MZ00020811	-0.65				GRMZM2G066362			IPR007873
MZ00027664	-1.2801	development (wax)	ER	CER1	GRMZM2G066578		100280261	IPR006694	IPR021940
MZ00042386	1.8666		cell wall	Os12g0561500	GRMZM2G066950		100217105	IPR006501
MZ00044471	-0.6535				GRMZM2G068531
MZ00035630	1.2156	c4 photosynthesis		Os01g0758300	GRMZM2G069542		100191460	IPR015813	IPR018129	IPR021135	IPR022805
MZ00020109	-2.0492				GRMZM2G070287			IPR004265
MZ00033096	-1.0728	stress		LOC100285861	GRMZM2G070804		100285861	IPR007919
MZ00031130	-1.1035		cytoskeleton		GRMZM2G070899			IPR000375	IPR001401	IPR003130	IPR019762	IPR020850
MZ00055958	0.7487			LOC100191399	GRMZM2G071147		100191399	IPR010341
MZ00016194	0.887	stress		ATCOAD	GRMZM2G071294		100282565	IPR004821	IPR014729
MZ00018445	-0.8161	transport	Golgi	cl51040_1(364)	GRMZM2G071582		100283383	IPR000008	IPR001164	IPR008973	IPR018029
MZ00024427	-0.5062			LOC100383130	GRMZM2G071589		100383130	IPR000504	IPR006509	IPR012677
MZ00017338	-1.3991				GRMZM2G071808			IPR004252
MZ00003898	-1.8457			Os01g0252700	GRMZM2G072298		100281738	IPR002123
MZ00047624	1.0782	transport	membrane	Sb06g030350	GRMZM2G072850		8079561	IPR001140	IPR003439	IPR003593	IPR011527	IPR017871
MZ00004162	-1.7234	development		LBD40	GRMZM2G073044		100282086	IPR004883
MZ00032561	1.1783	protein		LOC100383484	GRMZM2G073223		100383484	IPR000209	IPR003137	IPR010259	IPR015500	IPR023828
MZ00028419	1.0744		nucleus	gpm349	GRMZM2G073427		100275351	IPR004827	IPR020983
MZ00046801	1.0785	development	membrane	AT1G77740	GRMZM2G073591	phosphatidylinositol-4-phosphate 5-kinase 2 A. thaliana 56.6 483 NP_177897.1	100383415	IPR002498	IPR023610	IPR027483	IPR027484
MZ00041926	0.6901				GRMZM2G078294
MZ00026647	-0.794	transport	membrane	CNGC4	GRMZM2G078781		100273558	IPR000595	IPR005821	IPR014710	IPR018490
MZ00005305	-1.4394	growth reg	nucleus	LOC100384587	GRMZM2G079957		100384587	IPR003311	IPR011525
MZ00017654	1.3187				GRMZM2G080079			IPR001841	IPR013083
MZ00033474	0.9433	signal transduction	cell wall	LOC100192366	GRMZM2G080851	leucine-rich repeat protein kinase-like protein A. thaliana 56.2 948 NP_178080.2	100192366	IPR000719	IPR001611	IPR008271	IPR011009	IPR013320
MZ00049009	-1.4573			LOC100279720	GRMZM2G081105		100279720	IPR004853
MZ00026503	-1.2725	transport	membrane	PIP2	GRMZM2G081192		541889
MZ00039618	1.2736				GRMZM2G081935			IPR001660	IPR013761	IPR021129
MZ00013793	0.6759	development	membrane	Os02g0670000	GRMZM2G082181		100279193	IPR005178
MZ00012700	-1.721			Os01g0917700	GRMZM2G082372		100283977	IPR000095
MZ00013787	-0.3787	protein		LOC100281934	GRMZM2G082390		100281934	IPR000626	IPR019955	IPR022617
MZ00042913	-0.4471		ribosome	LOC100284349	GRMZM2G084757		100284349	IPR000439	IPR012678	IPR020925	IPR024794
MZ00015401	0.6153			LOC100273407	GRMZM2G086003		100273407	IPR008775
MZ00056767	-0.7489			Os03g0756700	GRMZM2G086287		4334159
MZ00014772	1.1625			TIDP2779	GRMZM2G086841		100384718	IPR001623
MZ00014617	1.6204				GRMZM2G088533
MZ00000624	-0.8587			Sb03g006580	GRMZM2G088834		8073330	IPR003593	IPR003959	IPR003960	IPR007330	IPR015415
MZ00044746	-1.4898				GRMZM2G089549
MZ00021833	-0.62				GRMZM2G090100			IPR019514
MZ00013508	-0.3533		ribosome	LOC100191912	GRMZM2G090422		100191912	IPR005755	IPR005822	IPR023564
MZ00015043	-1.3271				GRMZM2G090619			IPR008584
MZ00019189	-0.5548			Sb08g003330	GRMZM2G090722		8066978	IPR000183	IPR002986	IPR009006	IPR022643	IPR022644
MZ00054925	-0.9634			LOC100274868	GRMZM2G090792		100274868
MZ00020053	-0.7983			umc1788a	GRMZM2G090824		100276335
MZ00036747	0.6594	redox	ER		GRMZM2G091481			IPR005746	IPR005788	IPR005792	IPR012336	IPR013766
MZ00057388	-0.2922				GRMZM2G094083			IPR002130	IPR016650
MZ00004238	2.5879				GRMZM2G095363
MZ00032026	0.5614			Sb02g007040	GRMZM2G096604		8081771
MZ00041643	-0.7746			IDP774	GRMZM2G096695		100191739	IPR008579	IPR011051	IPR014710
MZ00046877	1.095		nucleus	Os03g0346900	GRMZM2G097843		4332820	IPR001005	IPR009057	IPR017884
MZ00026611	0.939	redox		gst41	GRMZM2G097989		4349190	IPR004045	IPR010987	IPR012336	IPR017933
MZ00005114	-1.23				GRMZM2G099048
MZ00016524	1.0596	protein	plastid	CLPR1	GRMZM2G099529		100274001	IPR001907	IPR023562
MZ00037040	-0.5629				GRMZM2G099814
MZ00015175	1.3703			Os03g0224300	GRMZM2G099860		100217143	IPR001830	IPR003337	IPR006379	IPR023214
MZ00027495	-0.2451				GRMZM2G100260			IPR003732	IPR023509
MZ00004787	-0.8367			Os08g0425500	GRMZM2G101000		100192520	IPR000300	IPR005135
MZ00055863	-0.9826				GRMZM2G101024
MZ00018331	-0.5122		membrane	LOC100283316	GRMZM2G102021		100283316	IPR009294
MZ00033061	-1.639	development	membrane	LOC100280175	GRMZM2G102163		100280175	IPR000719	IPR008271	IPR011009	IPR013320	IPR017441
MZ00040697	-1.032		nucleus		GRMZM2G102790			IPR001005	IPR009057	IPR017930
MZ00005223	-1.4197				GRMZM2G103595			IPR012552
MZ00020503	-2.8619				GRMZM2G103825			IPR000120	IPR023631
MZ00015896	-0.787			Sb07g000380	GRMZM2G104041		8067059	IPR006121
MZ00042154	-1.9135	transport	membrane	LOC100216569	GRMZM2G105192		100216569	IPR013057
MZ00044033	-0.4896				GRMZM2G105307			IPR007529
MZ00028297	-0.5831			Os05g0443700	GRMZM2G106218		4338931	IPR010989	IPR015260
MZ00004081	-1.2258			umc2403	GRMZM2G106413		100282066	IPR022251
MZ00026025	-0.7699	stress		AY104775	GRMZM2G106427		100193788	IPR007508	IPR018033
MZ00017032	0.7593	protein		Os08g0484600	GRMZM2G107867		4345873	IPR000719	IPR001772	IPR002290	IPR008271	IPR011009
MZ00017055	-1.341			LOC100283760	GRMZM2G108135		100283760	IPR003736	IPR006683
MZ00022422	1.84			LOC100274087	GRMZM2G108255		100274087	IPR013894
MZ00022888	-1.4458				GRMZM2G109821			IPR002912
MZ00026662	2.1103	development	membrane	CRK	GRMZM2G109843	CDPK-related kinase A. thaliana 80.1 598 NP_190622.1	100280531	IPR000719	IPR002290	IPR008271	IPR011009	IPR011992
MZ00004223	-0.7655		plastid	csu816	GRMZM2G110287	Phosphatidic acid phosphatase (PAP2) family protein A. thaliana 48.9 182 NP_001078807.1	100274277	IPR000326	IPR016118
MZ00025871	-0.6573			LOC100278648	GRMZM2G110504		100278648
MZ00039866	0.8954		cell wall		GRMZM2G111642			IPR001841	IPR005150	IPR013083
MZ00000381	-0.8951			LOC100279105	GRMZM2G113287		100279105
MZ00030956	-1.7151	growth reg	nucleus	LOC100273668	GRMZM2G114672	acyl-CoA binding protein 4 A.thaliana 66.0 292 NP_187193.3	100273668	IPR000582	IPR011498	IPR014352	IPR015915	IPR015916
MZ00025655	0.7636	protein	membrane	MCK1	GRMZM2G115518		542762	IPR000719	IPR002290	IPR008271	IPR011009	IPR011992
MZ00028538	-1.4534			LOC100191965	GRMZM2G115839		100191965
MZ00017198	-0.6705	cell cycle	nucleus	ICK6	GRMZM2G116885		606440	IPR003175	IPR016701
MZ00047188	-0.7451	growth reg	plastid	LOC100382135	GRMZM2G117321	lipoxygenase 1 A. thaliana 49.5 107 NP_175900.1	4345993	IPR000907	IPR013819
MZ00020284	-1.3577		plastid	cl16339_1	GRMZM2G118597		100285951	IPR000639
MZ00055255	-0.6826			pco137268b	GRMZM2G119640		100192091	IPR000571
MZ00031809	-0.803	carbohydrate	cell wall	MERI5B	GRMZM2G119783		542059	IPR000757	IPR008264	IPR008985	IPR010713	IPR013320
MZ00014317	-0.7487			Os09g0382400	GRMZM2G119906		100278908
MZ00027331	-1.4083				GRMZM2G121514			IPR013781	IPR015882	IPR015883	IPR017853	IPR025705
MZ00012917	-1.0254	protein	ER	FACE2	GRMZM2G123503	CAAX prenyl protease 2 A. thaliana 57.8 303 NP_850262.2	100192945	IPR003675
MZ00017569	0.6805		nucleus	si605027f07(712)	GRMZM2G124421		100217109	IPR003958	IPR009072	IPR027170
MZ00055628	-0.9978			LOC100283455	GRMZM2G125266		100283455	IPR003462	IPR016040	IPR023401
MZ00040805	-1.1433		ER	HK1a2	GRMZM2G125943	histidine kinase 4 A. thaliana 57.5 940 NP_565277.1	732761	IPR001789	IPR003594	IPR003661	IPR004358	IPR005467
MZ00025121	1.1386		nucleus	PP5.2	GRMZM2G126435		100283669	IPR001440	IPR004843	IPR006186	IPR011236	IPR011990
MZ00003996	-1.1887	carbohydrate	nucleus	LOC100279952	GRMZM2G127117		100279952	IPR000490	IPR013781	IPR017853
MZ00030380	-0.8915			LOC100282947	GRMZM2G127168		100282947	IPR001878
MZ00050380	-1.0225	stress		LOC100282402	GRMZM2G128248		100282402	IPR001623	IPR002939	IPR008971
MZ00015978	-0.631				GRMZM2G129019
MZ00049047	-1.0788		nucleus	LOC100279460	GRMZM2G129247		100279460	IPR004827
MZ00001217	-1.2531				GRMZM2G129502
MZ00014452	-1.2014		ribosome	LOC100216899	GRMZM2G130358		100216899	IPR002150
MZ00026565	-0.69	growth reg	nucleus	Os02g0747600	GRMZM2G130459	AP2-like ethylene-responsive transcription factor A. thaliana 61.8 170 NP_001077849.1	100193057	IPR001471	IPR016177
MZ00013916	-0.9247		cytoskeleton	LOC100281968	GRMZM2G130678		100281968	IPR002108	IPR017904
MZ00024648	0.9151			Sb06g027810	GRMZM2G130889		8072301	IPR001382
MZ00047984	-0.7907			Os04g0430600	GRMZM2G131155		4335868
MZ00037219	-0.7997			Os07g0601100	GRMZM2G131243		100191371	IPR001509	IPR016040
MZ00038804	-0.8008		nucleus		GRMZM2G131516			IPR005202
MZ00043676	-0.5792				GRMZM2G131559
MZ00042471	-0.6991	amino acid	plastid	cl43400_1	GRMZM2G132777		100283064	IPR001048	IPR001057	IPR004662
MZ00016970	-1.0937		nucleus	LOC100281501	GRMZM2G132971		100281501	IPR000232	IPR011991
MZ00013078	-1.4723				GRMZM2G133413			IPR004367	IPR006671	IPR013763
MZ00026204	-0.8731		nucleus	LOC100273073	GRMZM2G135770		100273073	IPR000408	IPR009091
MZ00029223	1.504				GRMZM2G135960			IPR002068	IPR008978
MZ00014504	0.812				GRMZM2G137615
MZ00015901	-0.6352		membrane	LOC100274497	GRMZM2G137707		100274497	IPR000715
MZ00042273	0.6834			Os07g0687300	GRMZM2G138814		100283166	IPR006828	IPR014756
MZ00051373	-0.788			Os02g0774200	GRMZM2G139293		100277186
MZ00043986	1.3084	stress	vacuole	MCO15.19	GRMZM2G139797		100216957	IPR007736
MZ00024477	-1.1743			Os09g0465600	GRMZM2G140614		100281592	IPR001672	IPR018189
MZ00055173	1.6203				GRMZM2G140755
MZ00043369	0.7866				GRMZM2G141152
MZ00042460	-0.986	transport	membrane		GRMZM2G141491			IPR000109	IPR016196
MZ00021226	-0.5295	transport	membrane	Os03g0156700	GRMZM2G141636		100193940	IPR011541
MZ00023002	1.8274				GRMZM2G142037			IPR000719	IPR001220	IPR008271	IPR008985	IPR011009
MZ00020985	-0.938				GRMZM2G143142
MZ00047833	1.3957	transport	membrane		GRMZM2G143187			IPR013657
MZ00017344	-0.6394	amino acid	plastid	LOC100274341	GRMZM2G143357		100274341	IPR011766	IPR012000	IPR012001	IPR012846
MZ00042590	1.508				GRMZM2G144028			IPR000719	IPR008271	IPR011009	IPR013320	IPR017441
MZ00028506	-0.6192	signal transduction	plastid	LOC100192828	GRMZM2G144362	protein N-terminal asparagine amidohydrolase family protein A. thaliana 52.0 346 NP_566017.1	100192828	IPR026750
MZ00004702	-1.424	growth reg		LOC100382171	GRMZM2G144421	SAUR-like auxin-responsive protein A. thaliana 47.8 111 NP_173411.1	100382171	IPR003676
MZ00019501	1.5893	signal transduction	cell wall	WAK5	GRMZM2G145109		100191438	IPR000152	IPR000719	IPR000742	IPR001881	IPR008271
MZ00031309	-0.5614			LOC100193035	GRMZM2G145133		100193035	IPR011990
MZ00036040	0.9881	development	nucleus		GRMZM2G146380			IPR003441
MZ00041831	0.7886	growth reg	nucleus	LOC100193758	GRMZM2G146553		100193758	IPR000719	IPR001772	IPR002290	IPR004041	IPR008271
MZ00025008	-0.5619		mitoch	IDP1437	GRMZM2G146818		100276267	IPR002222	IPR005732	IPR020934	IPR023575
MZ00026501	0.5735				GRMZM2G146920
MZ00026642	-2.0363	stress		LOC100281087	GRMZM2G147014		100281087	IPR000167
MZ00030049	1.948			LOC100283960	GRMZM2G148064		100283960	IPR006040	IPR006041
MZ00013434	-0.9783		ribosome		GRMZM2G148744			IPR001063	IPR005721	IPR018260
MZ00042631	-2.4457		plastid	LOC100274129	GRMZM2G148872		100274129	IPR006917	IPR011256	IPR018790
MZ00015398	-2.0064			LOC100276303	GRMZM2G149115		100276303
MZ00021713	-0.7459	growth reg	membrane		GRMZM2G149184			IPR004776	IPR014024
MZ00026076	0.7928		ER	LOC100283692	GRMZM2G149224		100283692	IPR002225	IPR003388	IPR016040
MZ00029816	-1.5246	protein	plastid	HSP21	GRMZM2G149647	heat shock protein 21 A. thaliana 57.9 220 NP_194497.1	542576	IPR002068	IPR008978
MZ00018626	-2.3416			Sb09g014630	GRMZM2G150724		8066769	IPR000406	IPR014756	IPR024792
MZ00017490	-1.1668				GRMZM2G150866			IPR001279
MZ00029314	1.1373				GRMZM2G150941			IPR000467
MZ00015158	-0.3686		ribosome	Sb02g028880	GRMZM2G152599		8054757	IPR000307	IPR023803
MZ00043928	-0.698			Sb03g035370	GRMZM2G153274		8079239	IPR004129	IPR017946
MZ00024490	-1.0869				GRMZM2G153488			IPR003614	IPR008176	IPR008177
MZ00027927	0.6346		Golgi	Sb01g010770	GRMZM2G153706		8063409	IPR015414
MZ00030698	-1.2394				GRMZM2G154216			IPR003480	IPR023213
MZ00032963	-0.9701	growth reg			GRMZM2G154332			IPR003676
MZ00041520	-0.4617				GRMZM2G154442
MZ00018605	-0.6365				GRMZM2G154447			IPR000719	IPR008271	IPR011009
MZ00051312	-1.4676	redox			GRMZM2G154752			IPR001128	IPR002401	IPR017972
MZ00001600	-1.1739	carbohydrate			GRMZM2G156127			IPR002213
MZ00016596	-1.784		ribosome		GRMZM2G156246			IPR010580
MZ00032279	1.3794				GRMZM2G156296			IPR003480	IPR023213
MZ00042387	-2.1012	lipids			GRMZM2G156310			IPR002168	IPR013094
MZ00016121	-1.9169	redox		Sb09g023850	GRMZM2G157263		8064159	IPR001433	IPR001709	IPR001834	IPR008333	IPR017927
MZ00028648	-0.774			Sb06g021640	GRMZM2G158083		8075889	IPR003480	IPR023213
MZ00048154	-1.2662	transport	membrane	Sb01g050150	GRMZM2G158378		8078035	IPR004680
MZ00029256	0.7292				GRMZM2G159053
MZ00030665	-0.558			Sb04g024540	GRMZM2G159660		8055438	IPR018946
MZ00014776	-1.9329				GRMZM2G160211
MZ00040654	-0.8017	redox			GRMZM2G161905			IPR004045	IPR010987	IPR012336	IPR017933
MZ00027210	-0.833				GRMZM2G162290			IPR007789
MZ00056958	0.8301		nucleus	LOC100193180	GRMZM2G162353	zinc finger (Ran-binding) domain-containing protein A. thaliana 60.0 180 NP_179388.1	100193180	IPR001876
MZ00022165	-0.8663				GRMZM2G162640			IPR000210	IPR011333	IPR013069
MZ00032158	1.096				GRMZM2G162690			IPR001661	IPR008928	IPR018232
MZ00055953	-1.4879				GRMZM2G163289
MZ00005221	1.1064				GRMZM2G163883			IPR012946
MZ00018936	-0.9762				GRMZM2G163998			IPR004864
MZ00027551	-1.6474			Sb08g003310	GRMZM2G164113		8074898	IPR019352
MZ00020066	-0.9996			Sb01g042600	GRMZM2G164974		8085289	IPR012392	IPR013601	IPR013747	IPR016038	IPR016039
MZ00026830	-1.2341				GRMZM2G165461
MZ00004793	-0.4831				GRMZM2G166005
MZ00052016	-1.0898				GRMZM2G166459			IPR002528
MZ00007599	-1.0363	lipids			GRMZM2G167164			IPR001087	IPR006311	IPR013831
MZ00044522	1.5439				GRMZM2G168474			IPR002213
MZ00029424	1.0531				GRMZM2G168544
MZ00041760	-0.8635				GRMZM2G169005			IPR002198	IPR002347	IPR016040
MZ00043189	-1.5055				GRMZM2G169365			IPR003010
MZ00020133	2.6292			Sb03g036420	GRMZM2G169782		8054710	IPR000210	IPR011333	IPR013069	IPR027356
MZ00056486	-0.2593	redox			GRMZM2G169890			IPR001424	IPR018152	IPR024134
MZ00014880	-0.4943				GRMZM2G172214			IPR000644	IPR013785
MZ00016215	1.0963				GRMZM2G172413
MZ00037166	-1.3252				GRMZM2G173124			IPR000571
MZ00025283	0.7932			Sb06g031590	GRMZM2G173341		8070269	IPR004901
MZ00014911	-1.0182				GRMZM2G173738			IPR012881
MZ00022512	-0.878				GRMZM2G174249			IPR001362	IPR008985	IPR013148	IPR013189	IPR018053
MZ00033136	-1.2802		mitoch	Sb09g022420	GRMZM2G174370		8072538	IPR011990	IPR013105
MZ00041911	-1.6574		ribosome		GRMZM2G176133			IPR001705	IPR011332	IPR018264
MZ00004441	1.4546			Sb09g020010	GRMZM2G176651		8085121	IPR013210	IPR025875
MZ00018728	1.3909		nucleus		GRMZM2G178102			IPR001356	IPR002913	IPR009057	IPR013978	IPR023393
MZ00031103	-1.1429			Sb01g043400	GRMZM2G178190		8054221	IPR001046
MZ00031736	1.6088	secondary met			GRMZM2G179092			IPR001906	IPR005630	IPR008930	IPR008949
MZ00026667	-1.0781				GRMZM2G179465
MZ00004692	-0.8492	carbohydrate	plastid		GRMZM2G179521			IPR001282	IPR016040	IPR019796	IPR022674	IPR022675
MZ00030699	-1.4039	protein			GRMZM2G179528			IPR001563	IPR018202
MZ00024297	-1.5803				GRMZM2G179703			IPR003480	IPR023213
MZ00036302	0.8291				GRMZM2G179733			IPR001293	IPR008974
MZ00022738	-0.9955			Sb09g027420	GRMZM2G179793		8061102	IPR001328	IPR018171
MZ00023444	-0.2547			Sb07g002560	GRMZM2G179976		8074077
MZ00048554	-1.2589		nucleus		GRMZM2G180452			IPR011598
MZ00032627	0.7903			Sb01g040360	GRMZM2G180555		8054301	IPR000719	IPR002290	IPR008271	IPR011009	IPR017441
MZ00015053	-0.9769			Sb10g024400	GRMZM2G180654		8067659	IPR001606	IPR002068	IPR008978
MZ00055204	-0.6058				GRMZM2G181371
MZ00041241	-0.739				GRMZM2G181371
MZ00015582	-1.7763				GRMZM2G181546
MZ00015376	-0.8243		nucleus	Sb03g039000	GRMZM2G303465		8057758	IPR003956	IPR003957	IPR003958	IPR009072
MZ00027081	1.2425			Sb06g030250	GRMZM2G305007		8079555	IPR004147	IPR011009
MZ00050356	-1.7602				GRMZM2G310868
MZ00055166	0.8885				GRMZM2G312198			IPR001251
MZ00049050	-1.4421				GRMZM2G312244			IPR001876
MZ00004439	0.9245				GRMZM2G312244			IPR001876
MZ00052512	-1.9572				GRMZM2G315767			IPR003480	IPR023213
MZ00014769	1.2133				GRMZM2G317938			IPR000719	IPR001245	IPR008271	IPR011009	IPR017441
MZ00014768	0.8309				GRMZM2G317938			IPR000719	IPR001245	IPR008271	IPR011009	IPR017441
MZ00030475	1.7668				GRMZM2G318862			IPR000719	IPR000858	IPR001245	IPR003609	IPR011009
MZ00033024	-1.6126				GRMZM2G323470			IPR001680	IPR015943	IPR017986	IPR019775	IPR020472
MZ00041966	-0.7258			Sb03g035020	GRMZM2G324886		8072096	IPR007052	IPR007699	IPR008978	IPR015120	IPR017447
MZ00051196	0.9591				GRMZM2G325643			IPR025486
MZ00005199	-1.9043				GRMZM2G326911
MZ00018949	0.5909				GRMZM2G329789
MZ00028253	-2.2088				GRMZM2G336800
MZ00023316	0.6425				GRMZM2G340456			IPR026852	IPR027417
MZ00041367	1.3848	carbohydrate			GRMZM2G340656			IPR008811	IPR013785	IPR017853
MZ00004717	-0.6493	protein			GRMZM2G345622			IPR000209	IPR003137	IPR010259	IPR015500	IPR023828
MZ00032661	0.7955				GRMZM2G349665			IPR000719	IPR001245	IPR008271	IPR011009	IPR013210
MZ00006057	-0.7762				GRMZM2G349665			IPR000719	IPR001245	IPR008271	IPR011009	IPR013210
MZ00041672	-2.3938				GRMZM2G349895
MZ00051226	-1.0374				GRMZM2G350819
MZ00017692	-0.9899	redox			GRMZM2G351259			IPR001128	IPR002401	IPR017972
MZ00026894	-0.7838	lipids			GRMZM2G352855			IPR003386
MZ00015509	-1.5067			Sb07g000370	GRMZM2G358540		8067058	IPR004864
MZ00017287	-1.6				GRMZM2G359217			IPR000253	IPR008984
MZ00014460	0.9549	redox	mitoch	AT-E1_ALPHA	GRMZM2G361693		842284	IPR001017	IPR017597
MZ00022524	1.447		mitoch		GRMZM2G367355			IPR002885	IPR011990
MZ00046746	1.3439			LOC100285244	GRMZM2G368486		100285244	IPR004147	IPR011009	IPR013781
MZ00055084	1.7382				GRMZM2G373849			IPR004176	IPR023150
MZ00026132	1.7253	transport	membrane	Sb04g029030	GRMZM2G375116		8071732	IPR003855
MZ00029349	-0.4201				GRMZM2G380515			IPR007087	IPR013087	IPR015880
MZ00038377	-0.9182	carbohydrate	cell wall		GRMZM2G381782			IPR005200
MZ00018137	-0.8842				GRMZM2G382035
MZ00030153	1.2113	development	nucleus		GRMZM2G385338			IPR001487	IPR001841	IPR001965	IPR003888	IPR003889
MZ00016997	0.8794		nucleus	Sb04g034730	GRMZM2G385925		8081927	IPR001752	IPR019821	IPR027417
MZ00047848	-0.7879	development	nucleus		GRMZM2G389557			IPR003441
MZ00031916	1.2712				GRMZM2G395230
MZ00026656	0.8342				GRMZM2G402417			IPR001229	IPR004265
MZ00027167	-2.2018		nucleus		GRMZM2G403620			IPR001005	IPR009057	IPR017930
MZ00032646	-0.9239				GRMZM2G404056			IPR001279	IPR011084
MZ00022797	-0.5216				GRMZM2G404608
MZ00016003	-0.5988				GRMZM2G405178			IPR008854
MZ00041846	-0.414				GRMZM2G406074			IPR000086	IPR001650	IPR015797	IPR020084	IPR020476
MZ00016174	-0.5288				GRMZM2G413337
MZ00018009	-2.249	growth reg			GRMZM2G414727			IPR003676
MZ00025595	-1.5314				GRMZM2G418343
MZ00054862	-0.8938	transport	membrane		GRMZM2G419328			IPR000109	IPR016196	IPR018456
MZ00052495	1.2941				GRMZM2G422782
MZ00018229	-0.9786				GRMZM2G423292			IPR007592
MZ00042462	-1.2043				GRMZM2G425629
MZ00044465	0.7028				GRMZM2G425863			IPR006769
MZ00031228	1.1728			Sb03g012990	GRMZM2G428628		8079635	IPR006076
MZ00013510	2.4442	lipids			GRMZM2G429000			IPR016140
MZ00016646	-0.6426				GRMZM2G429982			IPR001938
MZ00044326	-1.6508	redox	cell wall		GRMZM2G439422			IPR000823	IPR002016	IPR010255	IPR019793	IPR019794
MZ00057116	-0.8666				GRMZM2G440543			IPR001810
MZ00055792	-1.0325		nucleus	Sb04g002700	GRMZM2G444748		8057516	IPR004827
MZ00015752	-0.5656				GRMZM2G445163
MZ00005464	-0.9743	redox			GRMZM2G446454			IPR001128	IPR002403	IPR017972
MZ00031158	-1.3606			LOC100217008	GRMZM2G447218		100217008
MZ00013928	-0.4319	protein	cell wall		GRMZM2G447785			IPR000877
MZ00000915	-0.7102				GRMZM2G448633			IPR000719	IPR002290	IPR008271	IPR011009
MZ00004495	-1.131			Sb06g005000	GRMZM2G450273		8085790
MZ00001011	-1.1643				GRMZM2G454928			IPR018790
MZ00005780	0.9491		membrane		GRMZM2G455476			IPR003439	IPR003593	IPR013525	IPR017871	IPR027417
MZ00041029	-0.2842		ribosome	Sb01g046070	GRMZM2G455828		8082135	IPR000289	IPR012340
MZ00026530	-0.8334			Sb06g021590	GRMZM2G457697		8075887	IPR000781
MZ00015725	0.775	growth reg	mitoch		GRMZM2G460861			IPR003676
MZ00055570	-1.0293				GRMZM2G463545
MZ00005255	1.3661	lipids			GRMZM2G464157			IPR003140
MZ00012835	-0.6867	carbohydrate	membrane		GRMZM2G465764			IPR003440	IPR026953
MZ00052224	-0.6644				GRMZM2G466309
MZ00042322	1.6708	stress	membrane		GRMZM2G472167			IPR000109	IPR016196
MZ00042050	-0.9863	protein			GRMZM2G473511			IPR000719	IPR008271	IPR011009	IPR013320	IPR017441
MZ00022826	2.3823		mitoch	Sb08g023090	GRMZM2G475897		8072878	IPR002625	IPR002885	IPR011990
MZ00021827	0.8626				GRMZM2G477503			IPR001296
MZ00040865	1.4456		nucleus	Sb03g039090	GRMZM2G479684		8085439	IPR001951	IPR007125	IPR009072	IPR019809
MZ00051205	1.2417			Sb01g043880	GRMZM2G481888		8081881	IPR007749
MZ00026219	0.7208				GRMZM2G524711			IPR002035
MZ00039293	-2.2354				GRMZM2G529530
MZ00029845	-0.8231	protein			GRMZM2G538535			IPR001461	IPR001969	IPR021109
MZ00043139	-0.9611				GRMZM2G551472
MZ00057132	-0.6415				GRMZM2G556667
MZ00034886	-1.1237				GRMZM2G574758
MZ00021670	-1.3983				GRMZM2G578396
MZ00033485	-0.9047				GRMZM5G801076			IPR001810
MZ00024638	-0.4842			Os06g0124900	GRMZM5G809335		4339958
MZ00023142	-1.4958		ribosome		GRMZM5G811373			IPR005301	IPR013845
MZ00003769	1.6871				GRMZM5G815358
MZ00036876	-0.549				GRMZM5G815851
MZ00007109	1.0507	protein			GRMZM5G817551			IPR000719	IPR002575	IPR004147	IPR011009
MZ00022794	-1.5729				GRMZM5G822995
MZ00013479	-1.1944				GRMZM5G839920
MZ00041709	-0.8164				GRMZM5G840582			IPR004839	IPR015421	IPR015422	IPR015424
MZ00013642	-1.9781				GRMZM5G845388
MZ00030855	1.755	redox			GRMZM5G851862			IPR001128	IPR002401	IPR017972
MZ00028943	-0.5435				GRMZM5G852338			IPR002710	IPR018444
MZ00056917	-1.3095				GRMZM5G854160
MZ00042432	0.6759				GRMZM5G857041
MZ00005800	-1.4773				GRMZM5G857968
MZ00029992	1.9456				GRMZM5G862542
MZ00023256	0.9978				GRMZM5G864815			IPR006282	IPR007371	IPR007373	IPR016966
MZ00013532	-1.3387	c4 photosynthesis			GRMZM5G870932			IPR001272	IPR008210	IPR013035	IPR015994
MZ00026433	-0.7148			Sb05g019630	GRMZM5G875676		8064790	IPR000182	IPR016181
MZ00017112	-0.7563				GRMZM5G878153			IPR007374	IPR015947
MZ00040198	-1.8751				GRMZM5G882807
MZ00027341	-0.5687				GRMZM5G886006
MZ00013765	1.7011				GRMZM5G887752
MZ00016124	1.1284				GRMZM5G888696
MZ00032506	-1.8901	transport	membrane		GRMZM5G891187			IPR000620
MZ00033125	-1.2427	protein			GRMZM5G894518			IPR001394	IPR001607	IPR013083	IPR018200
MZ00000390	-1.2038				MZ00000390
MZ00001209	-0.9511				MZ00001209
MZ00001304	-0.551				MZ00001304
MZ00001551	-2.2964				MZ00001551
MZ00003748	-1.3356				MZ00003748
MZ00003750	-1.4487				MZ00003750
MZ00003884	-0.959				MZ00003884
MZ00004120	-1.012				MZ00004120
MZ00004131	1.6825				MZ00004131
MZ00004267	0.9897				MZ00004267
MZ00004471	-1.2226				MZ00004471
MZ00004488	1.6425				MZ00004488
MZ00004631	-1.5544				MZ00004631
MZ00004982	-1.604				MZ00004982
MZ00005663	1.3408				MZ00005663
MZ00005870	-1.5108				MZ00005870
MZ00006003	-1.783				MZ00006003
MZ00006875	-1.9087				MZ00006875
MZ00006916	-1.3053				MZ00006916
MZ00007026	1.3666				MZ00007026
MZ00007410	1.1502				MZ00007410
MZ00012703	-0.7941				MZ00012703
MZ00012869	1.4609				MZ00012869
MZ00012988	1.0717				MZ00012988
MZ00013003	-1.4439				MZ00013003
MZ00013579	-1.0386				MZ00013579
MZ00013778	-1.1469				MZ00013778
MZ00013875	1.1081				MZ00013875
MZ00013884	-1.0385				MZ00013884
MZ00013998	-1.5051				MZ00013998
MZ00014013	-0.8057				MZ00014013
MZ00014050	-2.5728				MZ00014050
MZ00014544	1.1162				MZ00014544
MZ00014858	-1.3787				MZ00014858
MZ00014915	2.826				MZ00014915
MZ00015264	-1.9934				MZ00015264
MZ00015310	1.0826				MZ00015310
MZ00015391	0.6506				MZ00015391
MZ00015908	-1.0525				MZ00015908
MZ00019081	-0.6872				MZ00019081
MZ00019663	-0.8036				MZ00019663
MZ00019826	1.5693				MZ00019826
MZ00021005	1.0476				MZ00021005
MZ00021649	1.403				MZ00021649
MZ00022662	1.69				MZ00022662
MZ00022705	-0.8828				MZ00022705
MZ00022792	-0.9043				MZ00022792
MZ00022933	-1.2167				MZ00022933
MZ00023253	-0.6038				MZ00023253
MZ00024168	-1.2817				MZ00024168
MZ00024887	-1.526				MZ00024887
MZ00025023	-1.5388				MZ00025023
MZ00025556	-1.4243				MZ00025556
MZ00025704	-2.0728				MZ00025704
MZ00026536	-0.6255				MZ00026536
MZ00026673	-1.7515				MZ00026673
MZ00026936	-1.6356				MZ00026936
MZ00027342	-1.5145				MZ00027342
MZ00027441	-1.0385				MZ00027441
MZ00027548	-2.0705				MZ00027548
MZ00028727	-0.6569				MZ00028727
MZ00029062	-1.5543				MZ00029062
MZ00029743	-1.1251				MZ00029743
MZ00029988	-1.8306				MZ00029988
MZ00030807	0.7323				MZ00030807
MZ00030894	1.3792				MZ00030894
MZ00031742	1.4233				MZ00031742
MZ00031861	1.4169				MZ00031861
MZ00031932	1.6627				MZ00031932
MZ00031963	1.1565				MZ00031963
MZ00032582	1.4806				MZ00032582
MZ00032837	1.0734				MZ00032837
MZ00033053	-1.3648				MZ00033053
MZ00033448	-0.998				MZ00033448
MZ00035351	-1.2901				MZ00035351
MZ00035780	1.3355				MZ00035780
MZ00036272	1.0155				MZ00036272
MZ00036372	-1.472				MZ00036372
MZ00036426	-0.5904				MZ00036426
MZ00036514	-1.165				MZ00036514
MZ00036636	-0.653				MZ00036636
MZ00036681	2.093				MZ00036681
MZ00037078	-1.0052				MZ00037078
MZ00037180	-1.5228				MZ00037180
MZ00037498	1.4766				MZ00037498
MZ00037592	1.5409				MZ00037592
MZ00037619	-1.3776				MZ00037619
MZ00037791	-1.3825				MZ00037791
MZ00037900	-0.979				MZ00037900
MZ00037917	-1.1337				MZ00037917
MZ00037930	-0.7089				MZ00037930
MZ00038331	-1.0423				MZ00038331
MZ00038436	-1.9345				MZ00038436
MZ00038567	-1.2606				MZ00038567
MZ00038684	-1.6889				MZ00038684
MZ00039062	1.0332				MZ00039062
MZ00039317	-1.1738				MZ00039317
MZ00039370	-0.825				MZ00039370
MZ00039394	1.3532				MZ00039394
MZ00039455	-0.7601				MZ00039455
MZ00039544	1.0087				MZ00039544
MZ00039559	-2.7447				MZ00039559
MZ00039749	-0.8704				MZ00039749
MZ00040302	-1.4521				MZ00040302
MZ00040677	-0.8557				MZ00040677
MZ00041444	-0.2944				MZ00041444
MZ00041549	-0.3453				MZ00041549
MZ00041864	-0.9544				MZ00041864
MZ00042945	-1.7532				MZ00042945
MZ00043345	-1.3625				MZ00043345
MZ00043413	-1.0151				MZ00043413
MZ00043870	0.6584				MZ00043870
MZ00043924	-1.0046				MZ00043924
MZ00045630	1.0174				MZ00045630
MZ00046888	1.2574				MZ00046888
MZ00047765	-0.6764				MZ00047765
MZ00047946	-1.0718				MZ00047946
MZ00048108	-0.9305				MZ00048108
MZ00048167	-1.2145				MZ00048167
MZ00051135	0.6639				MZ00051135
MZ00052427	-1.6837				MZ00052427
MZ00052459	-0.5285				MZ00052459
MZ00052480	-1.2096				MZ00052480
MZ00055291	0.9563				MZ00055291
MZ00055533	1.4035				MZ00055533
MZ00055609	-1.4957				MZ00055609
MZ00055612	-1.7118				MZ00055612
MZ00055637	-1.176				MZ00055637
MZ00055757	-0.4707				MZ00055757
MZ00055833	-1.3285				MZ00055833
MZ00055835	-1.9996				MZ00055835
MZ00056169	-1.3189				MZ00056169
MZ00056696	-0.8352				MZ00056696
MZ00056766	-1.7168				MZ00056766
MZ00057452	-0.6606				MZ00057452
